# Supplementary material for: Investigating the Mechanisms of Lycii fructus in Treating Nonalcoholic Fatty Liver Disease and Diabetes Comorbidity Through Network Pharmacology and Molecular Dynamics
Source: Food Sci Nutr. 2025 May 26;13(6):e70256. doi: 10.1002/fsn3.70256 (PMC12106045; doi:10.1002/fsn3.70256)
Supplement: Supplementary file 2 — Table S1. Target genes related active compounds of LF. Table S2. NAFLD‐related genes screened from DisGeNET, GeneCards, OMIM, TTD, DrugBank, and UniProt databases. Table S3. DM‐related genes screened from DisGeNET, GeneCards, OMIM, TTD, DrugBank, and UniProt databases. Table S4. The putative targets of LF against NAFLD and DM comorbidity. Table S5. Protein–protein interaction (PPI) network of overlapping target proteins of LF, NAFLD, and DM comorbidity. Table S6. The GO (MF, BP, and CC) enrichment analysis. Table S7. The enriched KEGG pathways analysis. Table S8. SNPs information for the 6 feature genes. Table S9. Results of MR analysis of feature genes and DM. Table S10. Results of MR analysis of feature genes and NAFLD. [file FSN3-13-e70256-s001.zip › Supporting Tables/Table S1.xlsx]

## Sheet: Sheet1
TableS1. Target genes related active compounds of LF.
MOL ID	MolName	Target	Commmon name	Probilitity
MOL001979	Lanosterol	Heat shock protein HSP 90-alpha	HSP90AA1	0.5891
MOL001979	Lanosterol	Flavin reductase	BLVRB	0.5912
MOL001979	Lanosterol	Catenin alpha-1	CTNNA1	0.5935
MOL001979	Lanosterol	Hepatocyte nuclear factor 4-gamma	HNF4G	0.5952
MOL001979	Lanosterol	Lanosterol synthase	LSS	0.5962
MOL001979	Lanosterol	Tyrosine-protein phosphatase non-receptor type 1	PTPN1	0.5968
MOL001979	Lanosterol	Placenta growth factor	PGF	0.5978
MOL001979	Lanosterol	Fibroblast growth factor receptor 2	FGFR2	0.5987
MOL001979	Lanosterol	Histo-blood group ABO system transferase	ABO	0.599
MOL001979	Lanosterol	Hepatocyte growth factor receptor	MET	0.6032
MOL001979	Lanosterol	Aldo-keto reductase family 1 member C3	AKR1C3	0.6047
MOL001979	Lanosterol	Receptor tyrosine-protein kinase erbB-4	ERBB4	0.605
MOL001979	Lanosterol	Estrogen receptor beta	ESR2	0.6052
MOL001979	Lanosterol	Ganglioside GM2 activator	GM2A	0.6078
MOL001979	Lanosterol	Gastrotropin	FABP6	0.6114
MOL001979	Lanosterol	Oxysterols receptor LXR-beta	NR1H2	0.6189
MOL001979	Lanosterol	Adenosine kinase	ADK	0.6213
MOL001979	Lanosterol	Oxysterols receptor LXR-alpha	NR1H3	0.626
MOL001979	Lanosterol	Tyrosine-protein kinase ITK/TSK	ITK	0.6344
MOL001979	Lanosterol	Fatty acid-binding protein, brain	FABP7	0.6382
MOL001979	Lanosterol	Renin	REN	0.6391
MOL001979	Lanosterol	Insulin-like growth factor 1 receptor	IGF1R	0.6462
MOL001979	Lanosterol	Retinoic acid receptor RXR-alpha	RXRA	0.6544
MOL001979	Lanosterol	Heat shock cognate 71 kDa protein	HSPA8	0.6559
MOL001979	Lanosterol	Cytochrome P450 2C8	CYP2C8	0.665
MOL001979	Lanosterol	Thymidylate synthase	TYMS	0.6666
MOL001979	Lanosterol	Alcohol dehydrogenase class-3	ADH5	0.6708
MOL001979	Lanosterol	Glutathione S-transferase P	GSTP1	0.6749
MOL001979	Lanosterol	Histone deacetylase 8	HDAC8	0.6825
MOL001979	Lanosterol	Glutathione S-transferase A1	GSTA1	0.6841
MOL001979	Lanosterol	Cholinesterase	BCHE	0.6912
MOL001979	Lanosterol	Glutathione reductase, mitochondrial	GSR	0.6949
MOL001979	Lanosterol	Cyclin-A2	CCNA2	0.6979
MOL001979	Lanosterol	Caspase-3	CASP3	0.6993
MOL001979	Lanosterol	cAMP-dependent protein kinase catalytic subunit alpha	PRKACA	0.6997
MOL001979	Lanosterol	Protein farnesyltransferase/geranylgeranyltransferase type-1 subunit alpha	FNTA	0.7056
MOL001979	Lanosterol	Dipeptidyl peptidase 4	DPP4	0.7095
MOL001979	Lanosterol	Trafficking protein particle complex subunit 3	TRAPPC3	0.7111
MOL001979	Lanosterol	Dual specificity protein phosphatase 6	DUSP6	0.719
MOL001979	Lanosterol	Carbonic anhydrase 1	CA1	0.7205
MOL001979	Lanosterol	Tyrosine-protein phosphatase non-receptor type 11	PTPN11	0.7216
MOL001979	Lanosterol	Sex hormone-binding globulin	SHBG	0.7227
MOL001979	Lanosterol	Peroxisome proliferator-activated receptor gamma	PPARG	0.7242
MOL001979	Lanosterol	Annexin A5	ANXA5	0.7283
MOL001979	Lanosterol	Coagulation factor X	F10	0.7302
MOL001979	Lanosterol	Epidermal growth factor receptor	EGFR	0.732
MOL001979	Lanosterol	Prothrombin	F2	0.7334
MOL001979	Lanosterol	Ephrin type-B receptor 4	EPHB4	0.734
MOL001979	Lanosterol	Progesterone receptor	PGR	0.7343
MOL001979	Lanosterol	Troponin C, slow skeletal and cardiac muscles	TNNC1	0.7349
MOL001979	Lanosterol	Retinol-binding protein 4	RBP4	0.7362
MOL001979	Lanosterol	Estradiol 17-beta-dehydrogenase 11	HSD17B11	0.7362
MOL001979	Lanosterol	Steroid hormone receptor ERR1	ESRRA	0.7379
MOL001979	Lanosterol	Proto-oncogene tyrosine-protein kinase Src	SRC	0.7384
MOL001979	Lanosterol	Mitogen-activated protein kinase 8	MAPK8	0.7386
MOL001979	Lanosterol	Dihydrofolate reductase	DHFR	0.7404
MOL001979	Lanosterol	TGF-beta receptor type-1	TGFBR1	0.742
MOL001979	Lanosterol	3-phosphoinositide-dependent protein kinase 1	PDPK1	0.746
MOL001979	Lanosterol	Serine/threonine-protein phosphatase 5	PPP5C	0.7468
MOL001979	Lanosterol	Liver carboxylesterase 1	CES1	0.7472
MOL001979	Lanosterol	Estrogen-related receptor gamma	ESRRG	0.7483
MOL001979	Lanosterol	Alpha-tocopherol transfer protein	TTPA	0.7538
MOL001979	Lanosterol	Serine/threonine-protein kinase Chk1	CHEK1	0.769
MOL001979	Lanosterol	Peptidyl-prolyl cis-trans isomerase A	PPIA	0.7714
MOL001979	Lanosterol	Mineralocorticoid receptor	NR3C2	0.7888
MOL001979	Lanosterol	Aldo-keto reductase family 1 member C1	AKR1C1	0.8146
MOL001979	Lanosterol	SEC14-like protein 2	SEC14L2	0.8202
MOL001979	Lanosterol	Beta-secretase 1	BACE1	0.8282
MOL001979	Lanosterol	Estrogen receptor	ESR1	0.8302
MOL001979	Lanosterol	Bile acid receptor	NR1H4	0.8423
MOL001979	Lanosterol	Androgen receptor	AR	0.861
MOL001979	Lanosterol	Vascular endothelial growth factor receptor 2	KDR	0.8616
MOL001979	Lanosterol	Mitogen-activated protein kinase 10	MAPK10	0.8616
MOL001979	Lanosterol	Transthyretin	TTR	0.9049
MOL001979	Lanosterol	Mitogen-activated protein kinase 14	MAPK14	0.9062
MOL001979	Lanosterol	Mitogen-activated protein kinase 1	MAPK1	0.9401
MOL001979	Lanosterol	Caspase-7	CASP7	0.9526
MOL001979	Lanosterol	Collagenase 3	MMP13	0.9602
MOL001979	Lanosterol	Vitamin D-binding protein	GC	0.9687
MOL001979	Lanosterol	Kinesin-like protein KIF11	KIF11	0.9708
MOL001979	Lanosterol	Apolipoprotein A-II	APOA2	0.9863
MOL001979	Lanosterol	Nuclear receptor ROR-alpha	RORA	0.9887
MOL001979	Lanosterol	Integrin alpha-L	ITGAL	0.9945
MOL001979	Lanosterol	Carbonic anhydrase 2	CA2	0.9945
MOL001979	Lanosterol	MAP kinase-activated protein kinase 2	MAPKAPK2	0.9953
MOL001979	Lanosterol	Bone morphogenetic protein 2	BMP2	0.9959
MOL001979	Lanosterol	Aldo-keto reductase family 1 member C2	AKR1C2	0.999
MOL001979	Lanosterol	Thyroid hormone receptor beta	THRB	0.9994
MOL001979	Lanosterol	Steryl-sulfatase	STS	1
MOL005406	atropine	Arginase-1	ARG1	0.3745
MOL005406	atropine	Tryptophan 5-hydroxylase 1	TPH1	0.3787
MOL005406	atropine	Protein kinase C theta type	PRKCQ	0.3808
MOL005406	atropine	Peptidyl-prolyl cis-trans isomerase FKBP1A	FKBP1A	0.3843
MOL005406	atropine	Phospholipase A2, membrane associated	PLA2G2A	0.3994
MOL005406	atropine	Complement C1s subcomponent	C1S	0.3998
MOL005406	atropine	Deoxycytidine kinase	DCK	0.4018
MOL005406	atropine	Glutathione S-transferase theta-2	GSTT2	0.4025
MOL005406	atropine	Ras-related protein Rab-11A	RAB11A	0.404
MOL005406	atropine	Glycogen phosphorylase, liver form	PYGL	0.4087
MOL005406	atropine	Endoplasmic reticulum mannosyl-oligosaccharide 1,2-alpha-mannosidase	MAN1B1	0.4101
MOL005406	atropine	Dihydrofolate reductase	DHFR	0.4108
MOL005406	atropine	Chitotriosidase-1	CHIT1	0.4111
MOL005406	atropine	Glucose-6-phosphate isomerase	GPI	0.4114
MOL005406	atropine	Matrix metalloproteinase-9	MMP9	0.4124
MOL005406	atropine	Adenosine kinase	ADK	0.4129
MOL005406	atropine	Tyrosine-protein kinase HCK	HCK	0.4158
MOL005406	atropine	72 kDa type IV collagenase	MMP2	0.417
MOL005406	atropine	Angiotensin-converting enzyme	ACE	0.4175
MOL005406	atropine	Methionine aminopeptidase 2	METAP2	0.4178
MOL005406	atropine	Arginase-2, mitochondrial	ARG2	0.4181
MOL005406	atropine	Purine nucleoside phosphorylase	PNP	0.4189
MOL005406	atropine	Prostatic acid phosphatase	ACP3	0.4223
MOL005406	atropine	Spermidine synthase	SRM	0.4224
MOL005406	atropine	Serine hydroxymethyltransferase, cytosolic	SHMT1	0.4296
MOL005406	atropine	Lithostathine-1-alpha	REG1A	0.4304
MOL005406	atropine	Aldo-keto reductase family 1 member C3	AKR1C3	0.4379
MOL005406	atropine	Serine/threonine-protein kinase PAK 6	PAK6	0.4414
MOL005406	atropine	3-phosphoinositide-dependent protein kinase 1	PDPK1	0.4437
MOL005406	atropine	Protein-glutamine gamma-glutamyltransferase E	TGM3	0.4452
MOL005406	atropine	Interleukin-2	IL2	0.4454
MOL005406	atropine	RAC-alpha serine/threonine-protein kinase	AKT1	0.4487
MOL005406	atropine	Baculoviral IAP repeat-containing protein 7	BIRC7	0.4507
MOL005406	atropine	Uridine-cytidine kinase 2	UCK2	0.4533
MOL005406	atropine	Renin	REN	0.4569
MOL005406	atropine	Eosinophil cationic protein	RNASE3	0.4611
MOL005406	atropine	Protein-arginine deiminase type-4	PADI4	0.4615
MOL005406	atropine	Fatty acid-binding protein, adipocyte	FABP4	0.4643
MOL005406	atropine	Tyrosine-protein kinase CSK	CSK	0.4661
MOL005406	atropine	C-1-tetrahydrofolate synthase, cytoplasmic	MTHFD1	0.4683
MOL005406	atropine	Ephrin type-B receptor 4	EPHB4	0.4683
MOL005406	atropine	Collagenase 3	MMP13	0.4687
MOL005406	atropine	Kynurenine--oxoglutarate transaminase 1	KYAT1	0.471
MOL005406	atropine	Thymidylate synthase	TYMS	0.4713
MOL005406	atropine	Cytochrome P450 2C9	CYP2C9	0.4715
MOL005406	atropine	Beta-secretase 1	BACE1	0.4727
MOL005406	atropine	Kinesin-like protein KIF11	KIF11	0.4794
MOL005406	atropine	Cyclin-A2	CCNA2	0.4794
MOL005406	atropine	Serine/threonine-protein kinase Chk1	CHEK1	0.4849
MOL005406	atropine	Histone deacetylase 8	HDAC8	0.4988
MOL005406	atropine	Coagulation factor VII	F7	0.5039
MOL005406	atropine	Complement component C8 gamma chain	C8G	0.5116
MOL005406	atropine	Matrilysin	MMP7	0.5149
MOL005406	atropine	Liver carboxylesterase 1	CES1	0.5243
MOL005406	atropine	Group 10 secretory phospholipase A2	PLA2G10	0.5309
MOL005406	atropine	Cathepsin G	CTSG	0.5378
MOL005406	atropine	Glycogen synthase kinase-3 beta	GSK3B	0.5444
MOL005406	atropine	Urokinase-type plasminogen activator	PLAU	0.5577
MOL005406	atropine	Mitogen-activated protein kinase 14	MAPK14	0.5581
MOL005406	atropine	Cathepsin K	CTSK	0.5607
MOL005406	atropine	Epidermal growth factor receptor	EGFR	0.5665
MOL005406	atropine	Cytidine deaminase	CDA	0.5687
MOL005406	atropine	Fibroblast growth factor receptor 2	FGFR2	0.5698
MOL005406	atropine	cAMP-dependent protein kinase catalytic subunit alpha	PRKACA	0.5711
MOL005406	atropine	Phenylalanine-4-hydroxylase	PAH	0.5753
MOL005406	atropine	Tyrosine-protein phosphatase non-receptor type 1	PTPN1	0.5778
MOL005406	atropine	NAD-dependent malic enzyme, mitochondrial	ME2	0.5787
MOL005406	atropine	Sorbitol dehydrogenase	SORD	0.5861
MOL005406	atropine	Angiogenin	ANG	0.5878
MOL005406	atropine	Macrophage metalloelastase	MMP12	0.588
MOL005406	atropine	Casein kinase I isoform gamma-2	CSNK1G2	0.6153
MOL005406	atropine	Peroxisome proliferator-activated receptor gamma	PPARG	0.6429
MOL005406	atropine	Dipeptidyl peptidase 4	DPP4	0.6834
MOL005406	atropine	Coagulation factor X	F10	0.6902
MOL005406	atropine	Stromelysin-1	MMP3	0.6917
MOL005406	atropine	Complement factor D	CFD	0.6925
MOL005406	atropine	Heat shock protein HSP 90-alpha	HSP90AA1	0.7132
MOL005406	atropine	Prothrombin	F2	0.7145
MOL005406	atropine	Galectin-7	LGALS7; LGALS7B	0.716
MOL005406	atropine	Cathepsin B	CTSB	0.7191
MOL005406	atropine	Carbonic anhydrase 2	CA2	0.7198
MOL005406	atropine	Serum amyloid P-component	APCS	0.7314
MOL005406	atropine	Carnitine O-acetyltransferase	CRAT	0.7332
MOL005406	atropine	Proto-oncogene tyrosine-protein kinase Src	SRC	0.7356
MOL005406	atropine	Protein farnesyltransferase/geranylgeranyltransferase type-1 subunit alpha	FNTA	0.7444
MOL005406	atropine	Triggering receptor expressed on myeloid cells 1	TREM1	0.891
MOL005406	atropine	Methionine aminopeptidase 1	METAP1	0.8985
MOL005406	atropine	Cholinesterase	BCHE	0.9588
MOL005406	atropine	Oxysterols receptor LXR-beta	NR1H2	0.9682
MOL005406	atropine	Peptidyl-prolyl cis-trans isomerase A	PPIA	0.9792
MOL008173	Daucosterol	Tyrosine-protein kinase ITK/TSK	ITK	0.5776
MOL008173	Daucosterol	Hepatocyte growth factor receptor	MET	0.5789
MOL008173	Daucosterol	Macrophage metalloelastase	MMP12	0.5796
MOL008173	Daucosterol	Cyclin-A2	CCNA2	0.5815
MOL008173	Daucosterol	Gastrotropin	FABP6	0.5825
MOL008173	Daucosterol	Tyrosine-protein phosphatase non-receptor type 1	PTPN1	0.5843
MOL008173	Daucosterol	Heat shock protein HSP 90-alpha	HSP90AA1	0.5862
MOL008173	Daucosterol	Glycogen synthase kinase-3 beta	GSK3B	0.5872
MOL008173	Daucosterol	Alcohol dehydrogenase 1C	ADH1C	0.5877
MOL008173	Daucosterol	Fibroblast growth factor receptor 2	FGFR2	0.588
MOL008173	Daucosterol	Tyrosine-protein kinase SYK	SYK	0.5884
MOL008173	Daucosterol	Glutathione reductase, mitochondrial	GSR	0.5897
MOL008173	Daucosterol	Phospholipase A2, membrane associated	PLA2G2A	0.5954
MOL008173	Daucosterol	Peroxisome proliferator-activated receptor alpha	PPARA	0.5955
MOL008173	Daucosterol	Renin	REN	0.5972
MOL008173	Daucosterol	Placenta growth factor	PGF	0.5995
MOL008173	Daucosterol	Oxysterols receptor LXR-beta	NR1H2	0.6037
MOL008173	Daucosterol	Alcohol dehydrogenase class-3	ADH5	0.6224
MOL008173	Daucosterol	Mitogen-activated protein kinase 10	MAPK10	0.6236
MOL008173	Daucosterol	Flavin reductase	BLVRB	0.6277
MOL008173	Daucosterol	Ephrin type-B receptor 4	EPHB4	0.6348
MOL008173	Daucosterol	Retinol-binding protein 4	RBP4	0.635
MOL008173	Daucosterol	Fatty acid-binding protein, brain	FABP7	0.6399
MOL008173	Daucosterol	Carbonic anhydrase 1	CA1	0.6576
MOL008173	Daucosterol	Nuclear receptor subfamily 1 group I member 3	NR1I3	0.6577
MOL008173	Daucosterol	Alpha-tocopherol transfer protein	TTPA	0.6582
MOL008173	Daucosterol	Estrogen receptor beta	ESR2	0.6727
MOL008173	Daucosterol	Methionine aminopeptidase 2	METAP2	0.6739
MOL008173	Daucosterol	Glutathione S-transferase P	GSTP1	0.6743
MOL008173	Daucosterol	Retinoic acid receptor RXR-alpha	RXRA	0.6756
MOL008173	Daucosterol	Thymidylate synthase	TYMS	0.6821
MOL008173	Daucosterol	Glutathione S-transferase A1	GSTA1	0.6852
MOL008173	Daucosterol	Trafficking protein particle complex subunit 3	TRAPPC3	0.6911
MOL008173	Daucosterol	Steroid hormone receptor ERR1	ESRRA	0.6936
MOL008173	Daucosterol	Cholinesterase	BCHE	0.6936
MOL008173	Daucosterol	Sex hormone-binding globulin	SHBG	0.7031
MOL008173	Daucosterol	Dual specificity protein phosphatase 6	DUSP6	0.7033
MOL008173	Daucosterol	Adenosine kinase	ADK	0.7043
MOL008173	Daucosterol	Troponin C, slow skeletal and cardiac muscles	TNNC1	0.7065
MOL008173	Daucosterol	Tyrosine-protein phosphatase non-receptor type 11	PTPN11	0.7076
MOL008173	Daucosterol	Peroxisome proliferator-activated receptor delta	PPARD	0.7113
MOL008173	Daucosterol	Bile acid receptor	NR1H4	0.7128
MOL008173	Daucosterol	3-phosphoinositide-dependent protein kinase 1	PDPK1	0.7146
MOL008173	Daucosterol	Serine/threonine-protein phosphatase 5	PPP5C	0.7157
MOL008173	Daucosterol	Phenylethanolamine N-methyltransferase	PNMT	0.7172
MOL008173	Daucosterol	TGF-beta receptor type-1	TGFBR1	0.7175
MOL008173	Daucosterol	Prothrombin	F2	0.7186
MOL008173	Daucosterol	Vascular endothelial growth factor receptor 2	KDR	0.7186
MOL008173	Daucosterol	Aldo-keto reductase family 1 member C1	AKR1C1	0.7216
MOL008173	Daucosterol	Serine/threonine-protein kinase Chk1	CHEK1	0.7291
MOL008173	Daucosterol	Dipeptidyl peptidase 4	DPP4	0.7302
MOL008173	Daucosterol	Insulin-like growth factor 1 receptor	IGF1R	0.7374
MOL008173	Daucosterol	E3 ubiquitin-protein ligase Mdm2	MDM2	0.7385
MOL008173	Daucosterol	cAMP-dependent protein kinase catalytic subunit alpha	PRKACA	0.7425
MOL008173	Daucosterol	Liver carboxylesterase 1	CES1	0.743
MOL008173	Daucosterol	Oxysterols receptor LXR-alpha	NR1H3	0.7444
MOL008173	Daucosterol	Annexin A5	ANXA5	0.7456
MOL008173	Daucosterol	Mitogen-activated protein kinase 8	MAPK8	0.7464
MOL008173	Daucosterol	Epidermal growth factor receptor	EGFR	0.7469
MOL008173	Daucosterol	Beta-secretase 1	BACE1	0.7472
MOL008173	Daucosterol	Proto-oncogene tyrosine-protein kinase Src	SRC	0.748
MOL008173	Daucosterol	Estrogen receptor	ESR1	0.7574
MOL008173	Daucosterol	Mitogen-activated protein kinase 14	MAPK14	0.7901
MOL008173	Daucosterol	Progesterone receptor	PGR	0.8087
MOL008173	Daucosterol	Caspase-3	CASP3	0.8247
MOL008173	Daucosterol	Mineralocorticoid receptor	NR3C2	0.8283
MOL008173	Daucosterol	Coagulation factor X	F10	0.8362
MOL008173	Daucosterol	SEC14-like protein 2	SEC14L2	0.8404
MOL008173	Daucosterol	Histone deacetylase 8	HDAC8	0.8475
MOL008173	Daucosterol	Nuclear receptor ROR-alpha	RORA	0.8772
MOL008173	Daucosterol	Peroxisome proliferator-activated receptor gamma	PPARG	0.8773
MOL008173	Daucosterol	Androgen receptor	AR	0.89
MOL008173	Daucosterol	Estradiol 17-beta-dehydrogenase 11	HSD17B11	0.8999
MOL008173	Daucosterol	Transthyretin	TTR	0.9312
MOL008173	Daucosterol	Vitamin D-binding protein	GC	0.9407
MOL008173	Daucosterol	Mitogen-activated protein kinase 1	MAPK1	0.9506
MOL008173	Daucosterol	Carbonic anhydrase 2	CA2	0.9602
MOL008173	Daucosterol	Collagenase 3	MMP13	0.9658
MOL008173	Daucosterol	Caspase-7	CASP7	0.9704
MOL008173	Daucosterol	Thyroid hormone receptor beta	THRB	0.9707
MOL008173	Daucosterol	Steryl-sulfatase	STS	0.9771
MOL008173	Daucosterol	Apolipoprotein A-II	APOA2	0.9772
MOL008173	Daucosterol	Kinesin-like protein KIF11	KIF11	0.9862
MOL008173	Daucosterol	Bone morphogenetic protein 2	BMP2	0.9876
MOL008173	Daucosterol	MAP kinase-activated protein kinase 2	MAPKAPK2	0.9952
MOL008173	Daucosterol	Aldo-keto reductase family 1 member C2	AKR1C2	0.9982
MOL008173	Daucosterol	Integrin alpha-L	ITGAL	0.9991
MOL000953	Cyclolanostrol	Peroxisome proliferator-activated receptor delta	PPARD	0.5609
MOL000953	Cyclolanostrol	Neutrophil collagenase	MMP8	0.5634
MOL000953	Cyclolanostrol	Receptor tyrosine-protein kinase erbB-4	ERBB4	0.5682
MOL000953	Cyclolanostrol	Lanosterol synthase	LSS	0.5715
MOL000953	Cyclolanostrol	Alcohol dehydrogenase 1C	ADH1C	0.5723
MOL000953	Cyclolanostrol	Hepatocyte growth factor receptor	MET	0.5729
MOL000953	Cyclolanostrol	Glycogen synthase kinase-3 beta	GSK3B	0.5773
MOL000953	Cyclolanostrol	Renin	REN	0.5793
MOL000953	Cyclolanostrol	E3 ubiquitin-protein ligase Mdm2	MDM2	0.5813
MOL000953	Cyclolanostrol	Alpha-1-antitrypsin	SERPINA1	0.5829
MOL000953	Cyclolanostrol	Cytochrome P450 2C8	CYP2C8	0.5832
MOL000953	Cyclolanostrol	Ephrin type-B receptor 4	EPHB4	0.5885
MOL000953	Cyclolanostrol	Phenylethanolamine N-methyltransferase	PNMT	0.5903
MOL000953	Cyclolanostrol	Coagulation factor X	F10	0.5924
MOL000953	Cyclolanostrol	Catenin alpha-1	CTNNA1	0.5955
MOL000953	Cyclolanostrol	Gastrotropin	FABP6	0.5962
MOL000953	Cyclolanostrol	Placenta growth factor	PGF	0.5969
MOL000953	Cyclolanostrol	Heat shock protein HSP 90-alpha	HSP90AA1	0.5971
MOL000953	Cyclolanostrol	Histo-blood group ABO system transferase	ABO	0.5994
MOL000953	Cyclolanostrol	Oxysterols receptor LXR-alpha	NR1H3	0.601
MOL000953	Cyclolanostrol	Adenosine kinase	ADK	0.6027
MOL000953	Cyclolanostrol	Dipeptidyl peptidase 4	DPP4	0.6059
MOL000953	Cyclolanostrol	Aldo-keto reductase family 1 member C1	AKR1C1	0.6063
MOL000953	Cyclolanostrol	Protein farnesyltransferase/geranylgeranyltransferase type-1 subunit alpha	FNTA	0.6085
MOL000953	Cyclolanostrol	Glutathione S-transferase A1	GSTA1	0.617
MOL000953	Cyclolanostrol	Alcohol dehydrogenase class-3	ADH5	0.6278
MOL000953	Cyclolanostrol	Mitogen-activated protein kinase 10	MAPK10	0.6549
MOL000953	Cyclolanostrol	Prothrombin	F2	0.6668
MOL000953	Cyclolanostrol	Glutathione S-transferase P	GSTP1	0.6671
MOL000953	Cyclolanostrol	Thymidylate synthase	TYMS	0.6671
MOL000953	Cyclolanostrol	Trafficking protein particle complex subunit 3	TRAPPC3	0.6808
MOL000953	Cyclolanostrol	Carbonic anhydrase 1	CA1	0.6895
MOL000953	Cyclolanostrol	Vascular endothelial growth factor receptor 2	KDR	0.6913
MOL000953	Cyclolanostrol	Glutathione reductase, mitochondrial	GSR	0.7011
MOL000953	Cyclolanostrol	Serine/threonine-protein kinase Chk1	CHEK1	0.7026
MOL000953	Cyclolanostrol	Troponin C, slow skeletal and cardiac muscles	TNNC1	0.704
MOL000953	Cyclolanostrol	Cholinesterase	BCHE	0.7047
MOL000953	Cyclolanostrol	Estrogen-related receptor gamma	ESRRG	0.7057
MOL000953	Cyclolanostrol	Alpha-tocopherol transfer protein	TTPA	0.7066
MOL000953	Cyclolanostrol	Histone deacetylase 8	HDAC8	0.7089
MOL000953	Cyclolanostrol	Retinol-binding protein 4	RBP4	0.7138
MOL000953	Cyclolanostrol	Steroid hormone receptor ERR1	ESRRA	0.715
MOL000953	Cyclolanostrol	Peroxisome proliferator-activated receptor gamma	PPARG	0.7158
MOL000953	Cyclolanostrol	TGF-beta receptor type-1	TGFBR1	0.7169
MOL000953	Cyclolanostrol	Estrogen receptor beta	ESR2	0.7177
MOL000953	Cyclolanostrol	3-phosphoinositide-dependent protein kinase 1	PDPK1	0.722
MOL000953	Cyclolanostrol	Beta-secretase 1	BACE1	0.7243
MOL000953	Cyclolanostrol	Sex hormone-binding globulin	SHBG	0.7245
MOL000953	Cyclolanostrol	Serine/threonine-protein phosphatase 5	PPP5C	0.7282
MOL000953	Cyclolanostrol	Epidermal growth factor receptor	EGFR	0.7283
MOL000953	Cyclolanostrol	Mitogen-activated protein kinase 8	MAPK8	0.7284
MOL000953	Cyclolanostrol	Retinoic acid receptor RXR-alpha	RXRA	0.7292
MOL000953	Cyclolanostrol	Caspase-3	CASP3	0.7357
MOL000953	Cyclolanostrol	Tyrosine-protein phosphatase non-receptor type 11	PTPN11	0.7362
MOL000953	Cyclolanostrol	Bile acid receptor	NR1H4	0.7386
MOL000953	Cyclolanostrol	Annexin A5	ANXA5	0.7418
MOL000953	Cyclolanostrol	Dual specificity protein phosphatase 6	DUSP6	0.7427
MOL000953	Cyclolanostrol	Proto-oncogene tyrosine-protein kinase Src	SRC	0.7474
MOL000953	Cyclolanostrol	Dihydrofolate reductase	DHFR	0.7478
MOL000953	Cyclolanostrol	cAMP-dependent protein kinase catalytic subunit alpha	PRKACA	0.7505
MOL000953	Cyclolanostrol	Mitogen-activated protein kinase 14	MAPK14	0.7758
MOL000953	Cyclolanostrol	Progesterone receptor	PGR	0.7863
MOL000953	Cyclolanostrol	Aldo-keto reductase family 1 member C3	AKR1C3	0.8018
MOL000953	Cyclolanostrol	Integrin alpha-L	ITGAL	0.8207
MOL000953	Cyclolanostrol	Collagenase 3	MMP13	0.8208
MOL000953	Cyclolanostrol	Transthyretin	TTR	0.8663
MOL000953	Cyclolanostrol	Estrogen receptor	ESR1	0.874
MOL000953	Cyclolanostrol	SEC14-like protein 2	SEC14L2	0.8794
MOL000953	Cyclolanostrol	Androgen receptor	AR	0.8943
MOL000953	Cyclolanostrol	Mitogen-activated protein kinase 1	MAPK1	0.9099
MOL000953	Cyclolanostrol	Nuclear receptor ROR-alpha	RORA	0.922
MOL000953	Cyclolanostrol	Caspase-7	CASP7	0.9253
MOL000953	Cyclolanostrol	Vitamin D-binding protein	GC	0.9274
MOL000953	Cyclolanostrol	Mineralocorticoid receptor	NR3C2	0.9332
MOL000953	Cyclolanostrol	Kinesin-like protein KIF11	KIF11	0.937
MOL000953	Cyclolanostrol	Carbonic anhydrase 2	CA2	0.9405
MOL000953	Cyclolanostrol	Estradiol 17-beta-dehydrogenase 11	HSD17B11	0.9546
MOL000953	Cyclolanostrol	Apolipoprotein A-II	APOA2	0.9589
MOL000953	Cyclolanostrol	Steryl-sulfatase	STS	0.9732
MOL000953	Cyclolanostrol	Bone morphogenetic protein 2	BMP2	0.9961
MOL000953	Cyclolanostrol	MAP kinase-activated protein kinase 2	MAPKAPK2	0.9973
MOL000953	Cyclolanostrol	Aldo-keto reductase family 1 member C2	AKR1C2	0.999
MOL000953	Cyclolanostrol	Thyroid hormone receptor beta	THRB	0.9997
MOL009604	14b-pregnane	Oxysterols receptor LXR-alpha	NR1H3	0.4885
MOL009604	14b-pregnane	Histo-blood group ABO system transferase	ABO	0.4891
MOL009604	14b-pregnane	Tyrosine-protein kinase JAK3	JAK3	0.4893
MOL009604	14b-pregnane	Alpha-1-antitrypsin	SERPINA1	0.4894
MOL009604	14b-pregnane	Alcohol dehydrogenase class-3	ADH5	0.4992
MOL009604	14b-pregnane	cAMP-dependent protein kinase catalytic subunit alpha	PRKACA	0.5013
MOL009604	14b-pregnane	Catenin alpha-1	CTNNA1	0.5053
MOL009604	14b-pregnane	Fatty acid-binding protein, brain	FABP7	0.5081
MOL009604	14b-pregnane	Glutathione S-transferase A1	GSTA1	0.5081
MOL009604	14b-pregnane	Hepatocyte growth factor receptor	MET	0.5217
MOL009604	14b-pregnane	Sex hormone-binding globulin	SHBG	0.5225
MOL009604	14b-pregnane	Alcohol dehydrogenase 1C	ADH1C	0.5261
MOL009604	14b-pregnane	Fatty acid-binding protein, heart	FABP3	0.5327
MOL009604	14b-pregnane	Histone deacetylase 8	HDAC8	0.5353
MOL009604	14b-pregnane	Retinoic acid receptor RXR-alpha	RXRA	0.5382
MOL009604	14b-pregnane	Dipeptidyl peptidase 4	DPP4	0.5389
MOL009604	14b-pregnane	Heat shock protein HSP 90-alpha	HSP90AA1	0.54
MOL009604	14b-pregnane	Estrogen receptor beta	ESR2	0.5445
MOL009604	14b-pregnane	Dual specificity protein phosphatase 6	DUSP6	0.5491
MOL009604	14b-pregnane	Tyrosine-protein phosphatase non-receptor type 11	PTPN11	0.5615
MOL009604	14b-pregnane	Glycogen synthase kinase-3 beta	GSK3B	0.5618
MOL009604	14b-pregnane	Aldo-keto reductase family 1 member C3	AKR1C3	0.5627
MOL009604	14b-pregnane	SEC14-like protein 2	SEC14L2	0.5711
MOL009604	14b-pregnane	Fibroblast growth factor receptor 2	FGFR2	0.5765
MOL009604	14b-pregnane	Bile acid receptor	NR1H4	0.5785
MOL009604	14b-pregnane	Methionine aminopeptidase 2	METAP2	0.5798
MOL009604	14b-pregnane	3-phosphoinositide-dependent protein kinase 1	PDPK1	0.58
MOL009604	14b-pregnane	Prothrombin	F2	0.5821
MOL009604	14b-pregnane	E3 ubiquitin-protein ligase Mdm2	MDM2	0.5882
MOL009604	14b-pregnane	Placenta growth factor	PGF	0.5927
MOL009604	14b-pregnane	Alpha-tocopherol transfer protein	TTPA	0.5934
MOL009604	14b-pregnane	Annexin A5	ANXA5	0.5986
MOL009604	14b-pregnane	Mitogen-activated protein kinase 8	MAPK8	0.5993
MOL009604	14b-pregnane	Adenosine kinase	ADK	0.6072
MOL009604	14b-pregnane	Epidermal growth factor receptor	EGFR	0.622
MOL009604	14b-pregnane	Beta-secretase 1	BACE1	0.6232
MOL009604	14b-pregnane	Nuclear receptor ROR-alpha	RORA	0.6378
MOL009604	14b-pregnane	Cholinesterase	BCHE	0.6485
MOL009604	14b-pregnane	Transthyretin	TTR	0.6506
MOL009604	14b-pregnane	Vascular endothelial growth factor receptor 2	KDR	0.6598
MOL009604	14b-pregnane	Aldo-keto reductase family 1 member C1	AKR1C1	0.6638
MOL009604	14b-pregnane	Estrogen-related receptor gamma	ESRRG	0.6694
MOL009604	14b-pregnane	Insulin-like growth factor 1 receptor	IGF1R	0.6715
MOL009604	14b-pregnane	Liver carboxylesterase 1	CES1	0.696
MOL009604	14b-pregnane	Mitogen-activated protein kinase 14	MAPK14	0.7091
MOL009604	14b-pregnane	Mineralocorticoid receptor	NR3C2	0.7124
MOL009604	14b-pregnane	Androgen receptor	AR	0.7187
MOL009604	14b-pregnane	Collagenase 3	MMP13	0.7235
MOL009604	14b-pregnane	Proto-oncogene tyrosine-protein kinase Src	SRC	0.7285
MOL009604	14b-pregnane	Estrogen receptor	ESR1	0.7367
MOL009604	14b-pregnane	Carbonic anhydrase 2	CA2	0.7384
MOL009604	14b-pregnane	Progesterone receptor	PGR	0.7394
MOL009604	14b-pregnane	Serine/threonine-protein phosphatase 5	PPP5C	0.742
MOL009604	14b-pregnane	Glutathione S-transferase P	GSTP1	0.7442
MOL009604	14b-pregnane	Thyroid hormone receptor beta	THRB	0.7594
MOL009604	14b-pregnane	Mitogen-activated protein kinase 1	MAPK1	0.7841
MOL009604	14b-pregnane	Kinesin-like protein KIF11	KIF11	0.8722
MOL009604	14b-pregnane	Vitamin D-binding protein	GC	0.9124
MOL009604	14b-pregnane	Apolipoprotein A-II	APOA2	0.9262
MOL009604	14b-pregnane	MAP kinase-activated protein kinase 2	MAPKAPK2	0.9406
MOL009604	14b-pregnane	Steryl-sulfatase	STS	0.9492
MOL009604	14b-pregnane	Aldo-keto reductase family 1 member C2	AKR1C2	0.9609
MOL009604	14b-pregnane	Caspase-7	CASP7	0.9747
MOL009604	14b-pregnane	Bone morphogenetic protein 2	BMP2	0.9994
MOL009615	24-Methylenecycloartan-3beta,21-diol	Ganglioside GM2 activator	GM2A	0.5866
MOL009615	24-Methylenecycloartan-3beta,21-diol	Fatty acid-binding protein, heart	FABP3	0.5867
MOL009615	24-Methylenecycloartan-3beta,21-diol	E3 ubiquitin-protein ligase Mdm2	MDM2	0.5885
MOL009615	24-Methylenecycloartan-3beta,21-diol	Macrophage metalloelastase	MMP12	0.5904
MOL009615	24-Methylenecycloartan-3beta,21-diol	Sorbitol dehydrogenase	SORD	0.5927
MOL009615	24-Methylenecycloartan-3beta,21-diol	Dihydrofolate reductase	DHFR	0.5952
MOL009615	24-Methylenecycloartan-3beta,21-diol	Tyrosine-protein kinase ITK/TSK	ITK	0.597
MOL009615	24-Methylenecycloartan-3beta,21-diol	Fibroblast growth factor receptor 2	FGFR2	0.5981
MOL009615	24-Methylenecycloartan-3beta,21-diol	Catenin alpha-1	CTNNA1	0.6
MOL009615	24-Methylenecycloartan-3beta,21-diol	Placenta growth factor	PGF	0.6
MOL009615	24-Methylenecycloartan-3beta,21-diol	Retinol-binding protein 4	RBP4	0.6119
MOL009615	24-Methylenecycloartan-3beta,21-diol	Tyrosine-protein kinase JAK3	JAK3	0.615
MOL009615	24-Methylenecycloartan-3beta,21-diol	Peroxisome proliferator-activated receptor alpha	PPARA	0.6177
MOL009615	24-Methylenecycloartan-3beta,21-diol	Interleukin-2	IL2	0.6201
MOL009615	24-Methylenecycloartan-3beta,21-diol	Neutrophil collagenase	MMP8	0.622
MOL009615	24-Methylenecycloartan-3beta,21-diol	Glutathione S-transferase A1	GSTA1	0.6237
MOL009615	24-Methylenecycloartan-3beta,21-diol	Alcohol dehydrogenase class-3	ADH5	0.6239
MOL009615	24-Methylenecycloartan-3beta,21-diol	Tyrosine-protein kinase SYK	SYK	0.628
MOL009615	24-Methylenecycloartan-3beta,21-diol	Cytochrome P450 2C8	CYP2C8	0.6294
MOL009615	24-Methylenecycloartan-3beta,21-diol	Thyroid hormone receptor alpha	THRA	0.6309
MOL009615	24-Methylenecycloartan-3beta,21-diol	Flavin reductase	BLVRB	0.6333
MOL009615	24-Methylenecycloartan-3beta,21-diol	Oxysterols receptor LXR-beta	NR1H2	0.634
MOL009615	24-Methylenecycloartan-3beta,21-diol	Oxysterols receptor LXR-alpha	NR1H3	0.6369
MOL009615	24-Methylenecycloartan-3beta,21-diol	Carbonic anhydrase 1	CA1	0.6402
MOL009615	24-Methylenecycloartan-3beta,21-diol	Glutathione S-transferase P	GSTP1	0.6515
MOL009615	24-Methylenecycloartan-3beta,21-diol	Peroxisome proliferator-activated receptor delta	PPARD	0.6521
MOL009615	24-Methylenecycloartan-3beta,21-diol	Steroid hormone receptor ERR1	ESRRA	0.6526
MOL009615	24-Methylenecycloartan-3beta,21-diol	Casein kinase II subunit alpha	CSNK2A1	0.653
MOL009615	24-Methylenecycloartan-3beta,21-diol	Alpha-tocopherol transfer protein	TTPA	0.656
MOL009615	24-Methylenecycloartan-3beta,21-diol	Histo-blood group ABO system transferase	ABO	0.6574
MOL009615	24-Methylenecycloartan-3beta,21-diol	Dual specificity protein phosphatase 6	DUSP6	0.6632
MOL009615	24-Methylenecycloartan-3beta,21-diol	Retinoic acid receptor RXR-alpha	RXRA	0.6643
MOL009615	24-Methylenecycloartan-3beta,21-diol	Heat shock protein HSP 90-alpha	HSP90AA1	0.6678
MOL009615	24-Methylenecycloartan-3beta,21-diol	Methionine aminopeptidase 2	METAP2	0.6683
MOL009615	24-Methylenecycloartan-3beta,21-diol	Insulin-like growth factor 1 receptor	IGF1R	0.6687
MOL009615	24-Methylenecycloartan-3beta,21-diol	Thymidylate synthase	TYMS	0.6698
MOL009615	24-Methylenecycloartan-3beta,21-diol	Aldo-keto reductase family 1 member C3	AKR1C3	0.6802
MOL009615	24-Methylenecycloartan-3beta,21-diol	Lanosterol synthase	LSS	0.6825
MOL009615	24-Methylenecycloartan-3beta,21-diol	Glycogen synthase kinase-3 beta	GSK3B	0.6908
MOL009615	24-Methylenecycloartan-3beta,21-diol	Troponin C, slow skeletal and cardiac muscles	TNNC1	0.695
MOL009615	24-Methylenecycloartan-3beta,21-diol	Renin	REN	0.6958
MOL009615	24-Methylenecycloartan-3beta,21-diol	Tyrosine-protein phosphatase non-receptor type 1	PTPN1	0.6963
MOL009615	24-Methylenecycloartan-3beta,21-diol	Adenosine kinase	ADK	0.6996
MOL009615	24-Methylenecycloartan-3beta,21-diol	Serine/threonine-protein kinase PLK1	PLK1	0.7045
MOL009615	24-Methylenecycloartan-3beta,21-diol	Complement factor D	CFD	0.7054
MOL009615	24-Methylenecycloartan-3beta,21-diol	Histone deacetylase 8	HDAC8	0.7085
MOL009615	24-Methylenecycloartan-3beta,21-diol	Glutathione reductase, mitochondrial	GSR	0.7091
MOL009615	24-Methylenecycloartan-3beta,21-diol	Hepatocyte growth factor receptor	MET	0.7092
MOL009615	24-Methylenecycloartan-3beta,21-diol	Trafficking protein particle complex subunit 3	TRAPPC3	0.714
MOL009615	24-Methylenecycloartan-3beta,21-diol	Chitotriosidase-1	CHIT1	0.7263
MOL009615	24-Methylenecycloartan-3beta,21-diol	Heat shock cognate 71 kDa protein	HSPA8	0.7294
MOL009615	24-Methylenecycloartan-3beta,21-diol	Group 10 secretory phospholipase A2	PLA2G10	0.73
MOL009615	24-Methylenecycloartan-3beta,21-diol	Proto-oncogene tyrosine-protein kinase Src	SRC	0.7308
MOL009615	24-Methylenecycloartan-3beta,21-diol	Cholinesterase	BCHE	0.7323
MOL009615	24-Methylenecycloartan-3beta,21-diol	Protein farnesyltransferase/geranylgeranyltransferase type-1 subunit alpha	FNTA	0.7328
MOL009615	24-Methylenecycloartan-3beta,21-diol	Tyrosine-protein phosphatase non-receptor type 11	PTPN11	0.733
MOL009615	24-Methylenecycloartan-3beta,21-diol	Dipeptidyl peptidase 4	DPP4	0.736
MOL009615	24-Methylenecycloartan-3beta,21-diol	Macrophage migration inhibitory factor	MIF	0.7381
MOL009615	24-Methylenecycloartan-3beta,21-diol	Fatty acid-binding protein, adipocyte	FABP4	0.74
MOL009615	24-Methylenecycloartan-3beta,21-diol	Phenylethanolamine N-methyltransferase	PNMT	0.7461
MOL009615	24-Methylenecycloartan-3beta,21-diol	TGF-beta receptor type-1	TGFBR1	0.7466
MOL009615	24-Methylenecycloartan-3beta,21-diol	Serine/threonine-protein phosphatase 5	PPP5C	0.75
MOL009615	24-Methylenecycloartan-3beta,21-diol	Epidermal growth factor receptor	EGFR	0.75
MOL009615	24-Methylenecycloartan-3beta,21-diol	SEC14-like protein 2	SEC14L2	0.7633
MOL009615	24-Methylenecycloartan-3beta,21-diol	Nuclear receptor ROR-alpha	RORA	0.7651
MOL009615	24-Methylenecycloartan-3beta,21-diol	Estrogen receptor	ESR1	0.7701
MOL009615	24-Methylenecycloartan-3beta,21-diol	Coagulation factor X	F10	0.775
MOL009615	24-Methylenecycloartan-3beta,21-diol	Bile acid receptor	NR1H4	0.7825
MOL009615	24-Methylenecycloartan-3beta,21-diol	Peroxisome proliferator-activated receptor gamma	PPARG	0.7854
MOL009615	24-Methylenecycloartan-3beta,21-diol	3-phosphoinositide-dependent protein kinase 1	PDPK1	0.7872
MOL009615	24-Methylenecycloartan-3beta,21-diol	cAMP-dependent protein kinase catalytic subunit alpha	PRKACA	0.8
MOL009615	24-Methylenecycloartan-3beta,21-diol	Mineralocorticoid receptor	NR3C2	0.8009
MOL009615	24-Methylenecycloartan-3beta,21-diol	Aldo-keto reductase family 1 member C1	AKR1C1	0.8143
MOL009615	24-Methylenecycloartan-3beta,21-diol	Progesterone receptor	PGR	0.8239
MOL009615	24-Methylenecycloartan-3beta,21-diol	Estrogen-related receptor gamma	ESRRG	0.8271
MOL009615	24-Methylenecycloartan-3beta,21-diol	Ephrin type-B receptor 4	EPHB4	0.8396
MOL009615	24-Methylenecycloartan-3beta,21-diol	Annexin A5	ANXA5	0.8575
MOL009615	24-Methylenecycloartan-3beta,21-diol	Cyclin-A2	CCNA2	0.8658
MOL009615	24-Methylenecycloartan-3beta,21-diol	Beta-secretase 1	BACE1	0.8702
MOL009615	24-Methylenecycloartan-3beta,21-diol	Serine/threonine-protein kinase Chk1	CHEK1	0.8857
MOL009615	24-Methylenecycloartan-3beta,21-diol	Androgen receptor	AR	0.9031
MOL009615	24-Methylenecycloartan-3beta,21-diol	Liver carboxylesterase 1	CES1	0.9041
MOL009615	24-Methylenecycloartan-3beta,21-diol	Kinesin-like protein KIF11	KIF11	0.9057
MOL009615	24-Methylenecycloartan-3beta,21-diol	Caspase-7	CASP7	0.9258
MOL009615	24-Methylenecycloartan-3beta,21-diol	Vitamin D-binding protein	GC	0.9279
MOL009615	24-Methylenecycloartan-3beta,21-diol	Mitogen-activated protein kinase 8	MAPK8	0.93
MOL009615	24-Methylenecycloartan-3beta,21-diol	Vascular endothelial growth factor receptor 2	KDR	0.9353
MOL009615	24-Methylenecycloartan-3beta,21-diol	Caspase-3	CASP3	0.9458
MOL009615	24-Methylenecycloartan-3beta,21-diol	Sex hormone-binding globulin	SHBG	0.9466
MOL009615	24-Methylenecycloartan-3beta,21-diol	Mitogen-activated protein kinase 14	MAPK14	0.954
MOL009615	24-Methylenecycloartan-3beta,21-diol	Apolipoprotein A-II	APOA2	0.9544
MOL009615	24-Methylenecycloartan-3beta,21-diol	Mitogen-activated protein kinase 1	MAPK1	0.9676
MOL009615	24-Methylenecycloartan-3beta,21-diol	Collagenase 3	MMP13	0.9756
MOL009615	24-Methylenecycloartan-3beta,21-diol	Transthyretin	TTR	0.9769
MOL009615	24-Methylenecycloartan-3beta,21-diol	Stromelysin-1	MMP3	0.977
MOL009615	24-Methylenecycloartan-3beta,21-diol	Peptidyl-prolyl cis-trans isomerase A	PPIA	0.9794
MOL009615	24-Methylenecycloartan-3beta,21-diol	Complement factor B	CFB	0.9838
MOL009615	24-Methylenecycloartan-3beta,21-diol	Prothrombin	F2	0.9887
MOL009615	24-Methylenecycloartan-3beta,21-diol	Carbonic anhydrase 2	CA2	0.9897
MOL009615	24-Methylenecycloartan-3beta,21-diol	Mitogen-activated protein kinase 10	MAPK10	0.991
MOL009615	24-Methylenecycloartan-3beta,21-diol	Estradiol 17-beta-dehydrogenase 11	HSD17B11	0.9917
MOL009615	24-Methylenecycloartan-3beta,21-diol	Integrin alpha-L	ITGAL	0.9944
MOL009615	24-Methylenecycloartan-3beta,21-diol	Steryl-sulfatase	STS	1
MOL009615	24-Methylenecycloartan-3beta,21-diol	MAP kinase-activated protein kinase 2	MAPKAPK2	1
MOL009615	24-Methylenecycloartan-3beta,21-diol	Aldo-keto reductase family 1 member C2	AKR1C2	1
MOL009615	24-Methylenecycloartan-3beta,21-diol	Bone morphogenetic protein 2	BMP2	1
MOL009615	24-Methylenecycloartan-3beta,21-diol	Thyroid hormone receptor beta	THRB	1
MOL009612	(24R)-4alpha-Methyl-24-ethylcholesta-7,25-dien-3beta-ylacetate	Cellular retinoic acid-binding protein 2	CRABP2	0.5812
MOL009612	(24R)-4alpha-Methyl-24-ethylcholesta-7,25-dien-3beta-ylacetate	Heat shock protein HSP 90-alpha	HSP90AA1	0.5861
MOL009612	(24R)-4alpha-Methyl-24-ethylcholesta-7,25-dien-3beta-ylacetate	Tyrosine-protein phosphatase non-receptor type 1	PTPN1	0.5869
MOL009612	(24R)-4alpha-Methyl-24-ethylcholesta-7,25-dien-3beta-ylacetate	Cytochrome P450 2C8	CYP2C8	0.5874
MOL009612	(24R)-4alpha-Methyl-24-ethylcholesta-7,25-dien-3beta-ylacetate	Tyrosine-protein kinase ITK/TSK	ITK	0.59
MOL009612	(24R)-4alpha-Methyl-24-ethylcholesta-7,25-dien-3beta-ylacetate	Cyclin-T1	CCNT1	0.5913
MOL009612	(24R)-4alpha-Methyl-24-ethylcholesta-7,25-dien-3beta-ylacetate	Tyrosine-protein kinase JAK3	JAK3	0.5927
MOL009612	(24R)-4alpha-Methyl-24-ethylcholesta-7,25-dien-3beta-ylacetate	Fibroblast growth factor receptor 2	FGFR2	0.5958
MOL009612	(24R)-4alpha-Methyl-24-ethylcholesta-7,25-dien-3beta-ylacetate	Glycogen synthase kinase-3 beta	GSK3B	0.5972
MOL009612	(24R)-4alpha-Methyl-24-ethylcholesta-7,25-dien-3beta-ylacetate	Renin	REN	0.5974
MOL009612	(24R)-4alpha-Methyl-24-ethylcholesta-7,25-dien-3beta-ylacetate	Gastrotropin	FABP6	0.6013
MOL009612	(24R)-4alpha-Methyl-24-ethylcholesta-7,25-dien-3beta-ylacetate	Ganglioside GM2 activator	GM2A	0.6069
MOL009612	(24R)-4alpha-Methyl-24-ethylcholesta-7,25-dien-3beta-ylacetate	Retinol-binding protein 4	RBP4	0.6086
MOL009612	(24R)-4alpha-Methyl-24-ethylcholesta-7,25-dien-3beta-ylacetate	Branched-chain-amino-acid aminotransferase, mitochondrial	BCAT2	0.6114
MOL009612	(24R)-4alpha-Methyl-24-ethylcholesta-7,25-dien-3beta-ylacetate	Fatty acid-binding protein, brain	FABP7	0.6115
MOL009612	(24R)-4alpha-Methyl-24-ethylcholesta-7,25-dien-3beta-ylacetate	E3 ubiquitin-protein ligase Mdm2	MDM2	0.6178
MOL009612	(24R)-4alpha-Methyl-24-ethylcholesta-7,25-dien-3beta-ylacetate	Alcohol dehydrogenase 1C	ADH1C	0.6212
MOL009612	(24R)-4alpha-Methyl-24-ethylcholesta-7,25-dien-3beta-ylacetate	Fatty acid-binding protein, heart	FABP3	0.623
MOL009612	(24R)-4alpha-Methyl-24-ethylcholesta-7,25-dien-3beta-ylacetate	Flavin reductase	BLVRB	0.6232
MOL009612	(24R)-4alpha-Methyl-24-ethylcholesta-7,25-dien-3beta-ylacetate	Glutathione reductase, mitochondrial	GSR	0.632
MOL009612	(24R)-4alpha-Methyl-24-ethylcholesta-7,25-dien-3beta-ylacetate	Receptor tyrosine-protein kinase erbB-4	ERBB4	0.6339
MOL009612	(24R)-4alpha-Methyl-24-ethylcholesta-7,25-dien-3beta-ylacetate	Methionine aminopeptidase 2	METAP2	0.6439
MOL009612	(24R)-4alpha-Methyl-24-ethylcholesta-7,25-dien-3beta-ylacetate	Alcohol dehydrogenase class-3	ADH5	0.6458
MOL009612	(24R)-4alpha-Methyl-24-ethylcholesta-7,25-dien-3beta-ylacetate	Tyrosine-protein kinase SYK	SYK	0.6497
MOL009612	(24R)-4alpha-Methyl-24-ethylcholesta-7,25-dien-3beta-ylacetate	Ephrin type-B receptor 4	EPHB4	0.6509
MOL009612	(24R)-4alpha-Methyl-24-ethylcholesta-7,25-dien-3beta-ylacetate	Nuclear receptor subfamily 1 group I member 3	NR1I3	0.6596
MOL009612	(24R)-4alpha-Methyl-24-ethylcholesta-7,25-dien-3beta-ylacetate	Estrogen-related receptor gamma	ESRRG	0.6607
MOL009612	(24R)-4alpha-Methyl-24-ethylcholesta-7,25-dien-3beta-ylacetate	Complement factor D	CFD	0.663
MOL009612	(24R)-4alpha-Methyl-24-ethylcholesta-7,25-dien-3beta-ylacetate	Oxysterols receptor LXR-alpha	NR1H3	0.6642
MOL009612	(24R)-4alpha-Methyl-24-ethylcholesta-7,25-dien-3beta-ylacetate	Fatty acid-binding protein, adipocyte	FABP4	0.6643
MOL009612	(24R)-4alpha-Methyl-24-ethylcholesta-7,25-dien-3beta-ylacetate	Phospholipase A2, membrane associated	PLA2G2A	0.6653
MOL009612	(24R)-4alpha-Methyl-24-ethylcholesta-7,25-dien-3beta-ylacetate	Glutathione S-transferase P	GSTP1	0.6674
MOL009612	(24R)-4alpha-Methyl-24-ethylcholesta-7,25-dien-3beta-ylacetate	Sex hormone-binding globulin	SHBG	0.6753
MOL009612	(24R)-4alpha-Methyl-24-ethylcholesta-7,25-dien-3beta-ylacetate	Peroxisome proliferator-activated receptor delta	PPARD	0.6755
MOL009612	(24R)-4alpha-Methyl-24-ethylcholesta-7,25-dien-3beta-ylacetate	Glutathione S-transferase A1	GSTA1	0.6799
MOL009612	(24R)-4alpha-Methyl-24-ethylcholesta-7,25-dien-3beta-ylacetate	Steroid hormone receptor ERR1	ESRRA	0.6823
MOL009612	(24R)-4alpha-Methyl-24-ethylcholesta-7,25-dien-3beta-ylacetate	Trafficking protein particle complex subunit 3	TRAPPC3	0.6834
MOL009612	(24R)-4alpha-Methyl-24-ethylcholesta-7,25-dien-3beta-ylacetate	Insulin-like growth factor 1 receptor	IGF1R	0.6923
MOL009612	(24R)-4alpha-Methyl-24-ethylcholesta-7,25-dien-3beta-ylacetate	3-phosphoinositide-dependent protein kinase 1	PDPK1	0.6938
MOL009612	(24R)-4alpha-Methyl-24-ethylcholesta-7,25-dien-3beta-ylacetate	Troponin C, slow skeletal and cardiac muscles	TNNC1	0.6967
MOL009612	(24R)-4alpha-Methyl-24-ethylcholesta-7,25-dien-3beta-ylacetate	Vascular endothelial growth factor receptor 2	KDR	0.6976
MOL009612	(24R)-4alpha-Methyl-24-ethylcholesta-7,25-dien-3beta-ylacetate	Serine/threonine-protein phosphatase 5	PPP5C	0.7015
MOL009612	(24R)-4alpha-Methyl-24-ethylcholesta-7,25-dien-3beta-ylacetate	Adenosine kinase	ADK	0.7051
MOL009612	(24R)-4alpha-Methyl-24-ethylcholesta-7,25-dien-3beta-ylacetate	Mitogen-activated protein kinase 10	MAPK10	0.7092
MOL009612	(24R)-4alpha-Methyl-24-ethylcholesta-7,25-dien-3beta-ylacetate	Aldo-keto reductase family 1 member C3	AKR1C3	0.7103
MOL009612	(24R)-4alpha-Methyl-24-ethylcholesta-7,25-dien-3beta-ylacetate	Dipeptidyl peptidase 4	DPP4	0.7108
MOL009612	(24R)-4alpha-Methyl-24-ethylcholesta-7,25-dien-3beta-ylacetate	Coagulation factor X	F10	0.7112
MOL009612	(24R)-4alpha-Methyl-24-ethylcholesta-7,25-dien-3beta-ylacetate	Aldo-keto reductase family 1 member C1	AKR1C1	0.7167
MOL009612	(24R)-4alpha-Methyl-24-ethylcholesta-7,25-dien-3beta-ylacetate	Cathepsin B	CTSB	0.7214
MOL009612	(24R)-4alpha-Methyl-24-ethylcholesta-7,25-dien-3beta-ylacetate	Sorbitol dehydrogenase	SORD	0.7235
MOL009612	(24R)-4alpha-Methyl-24-ethylcholesta-7,25-dien-3beta-ylacetate	Alpha-tocopherol transfer protein	TTPA	0.7261
MOL009612	(24R)-4alpha-Methyl-24-ethylcholesta-7,25-dien-3beta-ylacetate	Oxysterols receptor LXR-beta	NR1H2	0.7278
MOL009612	(24R)-4alpha-Methyl-24-ethylcholesta-7,25-dien-3beta-ylacetate	Thymidylate synthase	TYMS	0.7288
MOL009612	(24R)-4alpha-Methyl-24-ethylcholesta-7,25-dien-3beta-ylacetate	Histone deacetylase 8	HDAC8	0.7298
MOL009612	(24R)-4alpha-Methyl-24-ethylcholesta-7,25-dien-3beta-ylacetate	Annexin A5	ANXA5	0.7353
MOL009612	(24R)-4alpha-Methyl-24-ethylcholesta-7,25-dien-3beta-ylacetate	Retinoic acid receptor RXR-alpha	RXRA	0.7373
MOL009612	(24R)-4alpha-Methyl-24-ethylcholesta-7,25-dien-3beta-ylacetate	Protein farnesyltransferase/geranylgeranyltransferase type-1 subunit alpha	FNTA	0.7397
MOL009612	(24R)-4alpha-Methyl-24-ethylcholesta-7,25-dien-3beta-ylacetate	Beta-secretase 1	BACE1	0.7403
MOL009612	(24R)-4alpha-Methyl-24-ethylcholesta-7,25-dien-3beta-ylacetate	Tyrosine-protein phosphatase non-receptor type 11	PTPN11	0.7403
MOL009612	(24R)-4alpha-Methyl-24-ethylcholesta-7,25-dien-3beta-ylacetate	TGF-beta receptor type-1	TGFBR1	0.7409
MOL009612	(24R)-4alpha-Methyl-24-ethylcholesta-7,25-dien-3beta-ylacetate	Peroxisome proliferator-activated receptor gamma	PPARG	0.7412
MOL009612	(24R)-4alpha-Methyl-24-ethylcholesta-7,25-dien-3beta-ylacetate	Epidermal growth factor receptor	EGFR	0.7441
MOL009612	(24R)-4alpha-Methyl-24-ethylcholesta-7,25-dien-3beta-ylacetate	Mitogen-activated protein kinase 8	MAPK8	0.7468
MOL009612	(24R)-4alpha-Methyl-24-ethylcholesta-7,25-dien-3beta-ylacetate	Phenylethanolamine N-methyltransferase	PNMT	0.7481
MOL009612	(24R)-4alpha-Methyl-24-ethylcholesta-7,25-dien-3beta-ylacetate	Proto-oncogene tyrosine-protein kinase Src	SRC	0.7483
MOL009612	(24R)-4alpha-Methyl-24-ethylcholesta-7,25-dien-3beta-ylacetate	cAMP-dependent protein kinase catalytic subunit alpha	PRKACA	0.7609
MOL009612	(24R)-4alpha-Methyl-24-ethylcholesta-7,25-dien-3beta-ylacetate	Bile acid receptor	NR1H4	0.7609
MOL009612	(24R)-4alpha-Methyl-24-ethylcholesta-7,25-dien-3beta-ylacetate	Mitogen-activated protein kinase 14	MAPK14	0.7666
MOL009612	(24R)-4alpha-Methyl-24-ethylcholesta-7,25-dien-3beta-ylacetate	Prothrombin	F2	0.7781
MOL009612	(24R)-4alpha-Methyl-24-ethylcholesta-7,25-dien-3beta-ylacetate	Cyclin-A2	CCNA2	0.7885
MOL009612	(24R)-4alpha-Methyl-24-ethylcholesta-7,25-dien-3beta-ylacetate	Liver carboxylesterase 1	CES1	0.7969
MOL009612	(24R)-4alpha-Methyl-24-ethylcholesta-7,25-dien-3beta-ylacetate	Peptidyl-prolyl cis-trans isomerase FKBP1A	FKBP1A	0.8054
MOL009612	(24R)-4alpha-Methyl-24-ethylcholesta-7,25-dien-3beta-ylacetate	Estrogen receptor	ESR1	0.8139
MOL009612	(24R)-4alpha-Methyl-24-ethylcholesta-7,25-dien-3beta-ylacetate	Caspase-3	CASP3	0.8205
MOL009612	(24R)-4alpha-Methyl-24-ethylcholesta-7,25-dien-3beta-ylacetate	Peptidyl-prolyl cis-trans isomerase A	PPIA	0.8377
MOL009612	(24R)-4alpha-Methyl-24-ethylcholesta-7,25-dien-3beta-ylacetate	SEC14-like protein 2	SEC14L2	0.8507
MOL009612	(24R)-4alpha-Methyl-24-ethylcholesta-7,25-dien-3beta-ylacetate	Mineralocorticoid receptor	NR3C2	0.8545
MOL009612	(24R)-4alpha-Methyl-24-ethylcholesta-7,25-dien-3beta-ylacetate	Androgen receptor	AR	0.8671
MOL009612	(24R)-4alpha-Methyl-24-ethylcholesta-7,25-dien-3beta-ylacetate	Cholinesterase	BCHE	0.8676
MOL009612	(24R)-4alpha-Methyl-24-ethylcholesta-7,25-dien-3beta-ylacetate	Vitamin D-binding protein	GC	0.8772
MOL009612	(24R)-4alpha-Methyl-24-ethylcholesta-7,25-dien-3beta-ylacetate	Collagenase 3	MMP13	0.9149
MOL009612	(24R)-4alpha-Methyl-24-ethylcholesta-7,25-dien-3beta-ylacetate	Serine/threonine-protein kinase Chk1	CHEK1	0.9287
MOL009612	(24R)-4alpha-Methyl-24-ethylcholesta-7,25-dien-3beta-ylacetate	Progesterone receptor	PGR	0.9518
MOL009612	(24R)-4alpha-Methyl-24-ethylcholesta-7,25-dien-3beta-ylacetate	Thyroid hormone receptor beta	THRB	0.9566
MOL009612	(24R)-4alpha-Methyl-24-ethylcholesta-7,25-dien-3beta-ylacetate	Transthyretin	TTR	0.968
MOL009612	(24R)-4alpha-Methyl-24-ethylcholesta-7,25-dien-3beta-ylacetate	Caspase-7	CASP7	0.975
MOL009612	(24R)-4alpha-Methyl-24-ethylcholesta-7,25-dien-3beta-ylacetate	Kinesin-like protein KIF11	KIF11	0.9759
MOL009612	(24R)-4alpha-Methyl-24-ethylcholesta-7,25-dien-3beta-ylacetate	Mitogen-activated protein kinase 1	MAPK1	0.9798
MOL009612	(24R)-4alpha-Methyl-24-ethylcholesta-7,25-dien-3beta-ylacetate	Bone morphogenetic protein 2	BMP2	0.9829
MOL009612	(24R)-4alpha-Methyl-24-ethylcholesta-7,25-dien-3beta-ylacetate	Nuclear receptor ROR-alpha	RORA	0.9853
MOL009612	(24R)-4alpha-Methyl-24-ethylcholesta-7,25-dien-3beta-ylacetate	Apolipoprotein A-II	APOA2	0.9874
MOL009612	(24R)-4alpha-Methyl-24-ethylcholesta-7,25-dien-3beta-ylacetate	Steryl-sulfatase	STS	0.9897
MOL009612	(24R)-4alpha-Methyl-24-ethylcholesta-7,25-dien-3beta-ylacetate	Carbonic anhydrase 2	CA2	0.9919
MOL009612	(24R)-4alpha-Methyl-24-ethylcholesta-7,25-dien-3beta-ylacetate	Integrin alpha-L	ITGAL	0.9936
MOL009612	(24R)-4alpha-Methyl-24-ethylcholesta-7,25-dien-3beta-ylacetate	MAP kinase-activated protein kinase 2	MAPKAPK2	0.9979
MOL009612	(24R)-4alpha-Methyl-24-ethylcholesta-7,25-dien-3beta-ylacetate	Aldo-keto reductase family 1 member C2	AKR1C2	0.999
MOL009644	6-Fluoroindole-7-Dehydrocholesterol	Glycogen synthase kinase-3 beta	GSK3B	0.5771
MOL009644	6-Fluoroindole-7-Dehydrocholesterol	Flavin reductase	BLVRB	0.58
MOL009644	6-Fluoroindole-7-Dehydrocholesterol	Sorbitol dehydrogenase	SORD	0.5809
MOL009644	6-Fluoroindole-7-Dehydrocholesterol	3-hydroxy-3-methylglutaryl-coenzyme A reductase	HMGCR	0.5835
MOL009644	6-Fluoroindole-7-Dehydrocholesterol	Alpha-1-antitrypsin	SERPINA1	0.5852
MOL009644	6-Fluoroindole-7-Dehydrocholesterol	Oxysterols receptor LXR-alpha	NR1H3	0.586
MOL009644	6-Fluoroindole-7-Dehydrocholesterol	Tyrosine-protein kinase SYK	SYK	0.5915
MOL009644	6-Fluoroindole-7-Dehydrocholesterol	Alcohol dehydrogenase 1C	ADH1C	0.5918
MOL009644	6-Fluoroindole-7-Dehydrocholesterol	Catenin alpha-1	CTNNA1	0.5959
MOL009644	6-Fluoroindole-7-Dehydrocholesterol	Renin	REN	0.5959
MOL009644	6-Fluoroindole-7-Dehydrocholesterol	Placenta growth factor	PGF	0.5968
MOL009644	6-Fluoroindole-7-Dehydrocholesterol	Oxysterols receptor LXR-beta	NR1H2	0.6008
MOL009644	6-Fluoroindole-7-Dehydrocholesterol	Methionine aminopeptidase 2	METAP2	0.6021
MOL009644	6-Fluoroindole-7-Dehydrocholesterol	E3 ubiquitin-protein ligase Mdm2	MDM2	0.6049
MOL009644	6-Fluoroindole-7-Dehydrocholesterol	Alcohol dehydrogenase class-3	ADH5	0.612
MOL009644	6-Fluoroindole-7-Dehydrocholesterol	Heat shock protein HSP 90-alpha	HSP90AA1	0.613
MOL009644	6-Fluoroindole-7-Dehydrocholesterol	Dihydrofolate reductase	DHFR	0.6192
MOL009644	6-Fluoroindole-7-Dehydrocholesterol	Dipeptidyl peptidase 4	DPP4	0.6197
MOL009644	6-Fluoroindole-7-Dehydrocholesterol	Receptor tyrosine-protein kinase erbB-4	ERBB4	0.6263
MOL009644	6-Fluoroindole-7-Dehydrocholesterol	Cytochrome P450 2C8	CYP2C8	0.6342
MOL009644	6-Fluoroindole-7-Dehydrocholesterol	Histone deacetylase 8	HDAC8	0.6384
MOL009644	6-Fluoroindole-7-Dehydrocholesterol	Glutathione S-transferase A1	GSTA1	0.6406
MOL009644	6-Fluoroindole-7-Dehydrocholesterol	Ganglioside GM2 activator	GM2A	0.6472
MOL009644	6-Fluoroindole-7-Dehydrocholesterol	Vascular endothelial growth factor receptor 2	KDR	0.649
MOL009644	6-Fluoroindole-7-Dehydrocholesterol	Hepatocyte growth factor receptor	MET	0.6494
MOL009644	6-Fluoroindole-7-Dehydrocholesterol	Nuclear receptor subfamily 1 group I member 3	NR1I3	0.65
MOL009644	6-Fluoroindole-7-Dehydrocholesterol	cAMP-dependent protein kinase catalytic subunit alpha	PRKACA	0.66
MOL009644	6-Fluoroindole-7-Dehydrocholesterol	Steroid hormone receptor ERR1	ESRRA	0.6623
MOL009644	6-Fluoroindole-7-Dehydrocholesterol	Retinoic acid receptor RXR-alpha	RXRA	0.6626
MOL009644	6-Fluoroindole-7-Dehydrocholesterol	Retinol-binding protein 4	RBP4	0.6631
MOL009644	6-Fluoroindole-7-Dehydrocholesterol	Alpha-tocopherol transfer protein	TTPA	0.6691
MOL009644	6-Fluoroindole-7-Dehydrocholesterol	Estradiol 17-beta-dehydrogenase 11	HSD17B11	0.6707
MOL009644	6-Fluoroindole-7-Dehydrocholesterol	Phospholipase A2, membrane associated	PLA2G2A	0.6731
MOL009644	6-Fluoroindole-7-Dehydrocholesterol	Thymidylate synthase	TYMS	0.6762
MOL009644	6-Fluoroindole-7-Dehydrocholesterol	Prothrombin	F2	0.6777
MOL009644	6-Fluoroindole-7-Dehydrocholesterol	Peroxisome proliferator-activated receptor delta	PPARD	0.6819
MOL009644	6-Fluoroindole-7-Dehydrocholesterol	Ephrin type-B receptor 4	EPHB4	0.6875
MOL009644	6-Fluoroindole-7-Dehydrocholesterol	Sex hormone-binding globulin	SHBG	0.6984
MOL009644	6-Fluoroindole-7-Dehydrocholesterol	Glutathione S-transferase P	GSTP1	0.7073
MOL009644	6-Fluoroindole-7-Dehydrocholesterol	TGF-beta receptor type-1	TGFBR1	0.7077
MOL009644	6-Fluoroindole-7-Dehydrocholesterol	Phenylethanolamine N-methyltransferase	PNMT	0.7094
MOL009644	6-Fluoroindole-7-Dehydrocholesterol	Carbonic anhydrase 1	CA1	0.7113
MOL009644	6-Fluoroindole-7-Dehydrocholesterol	Insulin-like growth factor 1 receptor	IGF1R	0.716
MOL009644	6-Fluoroindole-7-Dehydrocholesterol	3-phosphoinositide-dependent protein kinase 1	PDPK1	0.7166
MOL009644	6-Fluoroindole-7-Dehydrocholesterol	Tyrosine-protein phosphatase non-receptor type 11	PTPN11	0.7196
MOL009644	6-Fluoroindole-7-Dehydrocholesterol	Aldo-keto reductase family 1 member C1	AKR1C1	0.7225
MOL009644	6-Fluoroindole-7-Dehydrocholesterol	Estrogen-related receptor gamma	ESRRG	0.7257
MOL009644	6-Fluoroindole-7-Dehydrocholesterol	Serine/threonine-protein phosphatase 5	PPP5C	0.7263
MOL009644	6-Fluoroindole-7-Dehydrocholesterol	Liver carboxylesterase 1	CES1	0.7273
MOL009644	6-Fluoroindole-7-Dehydrocholesterol	Beta-secretase 1	BACE1	0.7288
MOL009644	6-Fluoroindole-7-Dehydrocholesterol	Proto-oncogene tyrosine-protein kinase Src	SRC	0.7299
MOL009644	6-Fluoroindole-7-Dehydrocholesterol	Dual specificity protein phosphatase 6	DUSP6	0.7324
MOL009644	6-Fluoroindole-7-Dehydrocholesterol	Epidermal growth factor receptor	EGFR	0.7353
MOL009644	6-Fluoroindole-7-Dehydrocholesterol	Mitogen-activated protein kinase 8	MAPK8	0.7355
MOL009644	6-Fluoroindole-7-Dehydrocholesterol	Serine/threonine-protein kinase Chk1	CHEK1	0.7378
MOL009644	6-Fluoroindole-7-Dehydrocholesterol	Androgen receptor	AR	0.7392
MOL009644	6-Fluoroindole-7-Dehydrocholesterol	Adenosine kinase	ADK	0.7399
MOL009644	6-Fluoroindole-7-Dehydrocholesterol	Cholinesterase	BCHE	0.7404
MOL009644	6-Fluoroindole-7-Dehydrocholesterol	Annexin A5	ANXA5	0.7445
MOL009644	6-Fluoroindole-7-Dehydrocholesterol	Transthyretin	TTR	0.7464
MOL009644	6-Fluoroindole-7-Dehydrocholesterol	Peroxisome proliferator-activated receptor gamma	PPARG	0.75
MOL009644	6-Fluoroindole-7-Dehydrocholesterol	Troponin C, slow skeletal and cardiac muscles	TNNC1	0.7507
MOL009644	6-Fluoroindole-7-Dehydrocholesterol	Trafficking protein particle complex subunit 3	TRAPPC3	0.7555
MOL009644	6-Fluoroindole-7-Dehydrocholesterol	Bile acid receptor	NR1H4	0.7584
MOL009644	6-Fluoroindole-7-Dehydrocholesterol	Coagulation factor X	F10	0.7756
MOL009644	6-Fluoroindole-7-Dehydrocholesterol	Mitogen-activated protein kinase 14	MAPK14	0.7825
MOL009644	6-Fluoroindole-7-Dehydrocholesterol	SEC14-like protein 2	SEC14L2	0.8268
MOL009644	6-Fluoroindole-7-Dehydrocholesterol	Mineralocorticoid receptor	NR3C2	0.8351
MOL009644	6-Fluoroindole-7-Dehydrocholesterol	Aldo-keto reductase family 1 member C3	AKR1C3	0.8579
MOL009644	6-Fluoroindole-7-Dehydrocholesterol	Estrogen receptor	ESR1	0.877
MOL009644	6-Fluoroindole-7-Dehydrocholesterol	Caspase-7	CASP7	0.8999
MOL009644	6-Fluoroindole-7-Dehydrocholesterol	Kinesin-like protein KIF11	KIF11	0.9098
MOL009644	6-Fluoroindole-7-Dehydrocholesterol	Progesterone receptor	PGR	0.9129
MOL009644	6-Fluoroindole-7-Dehydrocholesterol	Collagenase 3	MMP13	0.9188
MOL009644	6-Fluoroindole-7-Dehydrocholesterol	Mitogen-activated protein kinase 1	MAPK1	0.9501
MOL009644	6-Fluoroindole-7-Dehydrocholesterol	MAP kinase-activated protein kinase 2	MAPKAPK2	0.9545
MOL009644	6-Fluoroindole-7-Dehydrocholesterol	Vitamin D-binding protein	GC	0.9603
MOL009644	6-Fluoroindole-7-Dehydrocholesterol	Carbonic anhydrase 2	CA2	0.9661
MOL009644	6-Fluoroindole-7-Dehydrocholesterol	Steryl-sulfatase	STS	0.9662
MOL009644	6-Fluoroindole-7-Dehydrocholesterol	Nuclear receptor ROR-alpha	RORA	0.981
MOL009644	6-Fluoroindole-7-Dehydrocholesterol	Apolipoprotein A-II	APOA2	0.9917
MOL009644	6-Fluoroindole-7-Dehydrocholesterol	Integrin alpha-L	ITGAL	0.9948
MOL009644	6-Fluoroindole-7-Dehydrocholesterol	Bone morphogenetic protein 2	BMP2	0.9972
MOL009644	6-Fluoroindole-7-Dehydrocholesterol	Aldo-keto reductase family 1 member C2	AKR1C2	0.9989
MOL009644	6-Fluoroindole-7-Dehydrocholesterol	Thyroid hormone receptor beta	THRB	0.9993
MOL009646	7-O-Methylluteolin-6-C-beta-glucoside_qt	Fibroblast growth factor receptor 2	FGFR2	0.4796
MOL009646	7-O-Methylluteolin-6-C-beta-glucoside_qt	Ras-related protein Rab-11A	RAB11A	0.4802
MOL009646	7-O-Methylluteolin-6-C-beta-glucoside_qt	L-lactate dehydrogenase B chain	LDHB	0.4805
MOL009646	7-O-Methylluteolin-6-C-beta-glucoside_qt	MAP kinase-activated protein kinase 2	MAPKAPK2	0.482
MOL009646	7-O-Methylluteolin-6-C-beta-glucoside_qt	Tryptophan 5-hydroxylase 1	TPH1	0.4843
MOL009646	7-O-Methylluteolin-6-C-beta-glucoside_qt	Tyrosine-protein kinase SYK	SYK	0.4858
MOL009646	7-O-Methylluteolin-6-C-beta-glucoside_qt	Alpha-1-antitrypsin	SERPINA1	0.4887
MOL009646	7-O-Methylluteolin-6-C-beta-glucoside_qt	Tyrosine-protein kinase ITK/TSK	ITK	0.4891
MOL009646	7-O-Methylluteolin-6-C-beta-glucoside_qt	Thyroid hormone receptor beta	THRB	0.4891
MOL009646	7-O-Methylluteolin-6-C-beta-glucoside_qt	Coagulation factor VII	F7	0.4908
MOL009646	7-O-Methylluteolin-6-C-beta-glucoside_qt	Oxysterols receptor LXR-beta	NR1H2	0.4909
MOL009646	7-O-Methylluteolin-6-C-beta-glucoside_qt	Cytidine deaminase	CDA	0.4915
MOL009646	7-O-Methylluteolin-6-C-beta-glucoside_qt	Histone deacetylase 8	HDAC8	0.4925
MOL009646	7-O-Methylluteolin-6-C-beta-glucoside_qt	Disintegrin and metalloproteinase domain-containing protein 17	ADAM17	0.4942
MOL009646	7-O-Methylluteolin-6-C-beta-glucoside_qt	C-1-tetrahydrofolate synthase, cytoplasmic	MTHFD1	0.4966
MOL009646	7-O-Methylluteolin-6-C-beta-glucoside_qt	Insulin-like growth factor 1 receptor	IGF1R	0.4978
MOL009646	7-O-Methylluteolin-6-C-beta-glucoside_qt	Triosephosphate isomerase	TPI1	0.4991
MOL009646	7-O-Methylluteolin-6-C-beta-glucoside_qt	Peroxisome proliferator-activated receptor delta	PPARD	0.5016
MOL009646	7-O-Methylluteolin-6-C-beta-glucoside_qt	Aldehyde dehydrogenase, mitochondrial	ALDH2	0.5027
MOL009646	7-O-Methylluteolin-6-C-beta-glucoside_qt	Activated CDC42 kinase 1	TNK2	0.5037
MOL009646	7-O-Methylluteolin-6-C-beta-glucoside_qt	Focal adhesion kinase 1	PTK2	0.5054
MOL009646	7-O-Methylluteolin-6-C-beta-glucoside_qt	Tyrosine-protein kinase ZAP-70	ZAP70	0.5058
MOL009646	7-O-Methylluteolin-6-C-beta-glucoside_qt	Glutathione S-transferase theta-2	GSTT2	0.513
MOL009646	7-O-Methylluteolin-6-C-beta-glucoside_qt	Thymidylate synthase	TYMS	0.5141
MOL009646	7-O-Methylluteolin-6-C-beta-glucoside_qt	Lithostathine-1-alpha	REG1A	0.5171
MOL009646	7-O-Methylluteolin-6-C-beta-glucoside_qt	Leukotriene A-4 hydrolase	LTA4H	0.5188
MOL009646	7-O-Methylluteolin-6-C-beta-glucoside_qt	Tyrosine-protein kinase HCK	HCK	0.5206
MOL009646	7-O-Methylluteolin-6-C-beta-glucoside_qt	Cytochrome P450 2C9	CYP2C9	0.5209
MOL009646	7-O-Methylluteolin-6-C-beta-glucoside_qt	Vascular endothelial growth factor receptor 2	KDR	0.523
MOL009646	7-O-Methylluteolin-6-C-beta-glucoside_qt	Tyrosine-protein kinase JAK3	JAK3	0.5252
MOL009646	7-O-Methylluteolin-6-C-beta-glucoside_qt	NAD-dependent malic enzyme, mitochondrial	ME2	0.5256
MOL009646	7-O-Methylluteolin-6-C-beta-glucoside_qt	Coagulation factor X	F10	0.5283
MOL009646	7-O-Methylluteolin-6-C-beta-glucoside_qt	Serine/threonine-protein kinase PLK1	PLK1	0.5297
MOL009646	7-O-Methylluteolin-6-C-beta-glucoside_qt	Complement component C8 gamma chain	C8G	0.5375
MOL009646	7-O-Methylluteolin-6-C-beta-glucoside_qt	Alcohol dehydrogenase 1C	ADH1C	0.5379
MOL009646	7-O-Methylluteolin-6-C-beta-glucoside_qt	Stromelysin-1	MMP3	0.5397
MOL009646	7-O-Methylluteolin-6-C-beta-glucoside_qt	Transforming protein RhoA	RHOA	0.5397
MOL009646	7-O-Methylluteolin-6-C-beta-glucoside_qt	Adenosine kinase	ADK	0.5453
MOL009646	7-O-Methylluteolin-6-C-beta-glucoside_qt	Cathepsin K	CTSK	0.5476
MOL009646	7-O-Methylluteolin-6-C-beta-glucoside_qt	Glycogen synthase kinase-3 beta	GSK3B	0.5513
MOL009646	7-O-Methylluteolin-6-C-beta-glucoside_qt	Rho GTPase-activating protein 1	ARHGAP1	0.5519
MOL009646	7-O-Methylluteolin-6-C-beta-glucoside_qt	Alcohol dehydrogenase class-3	ADH5	0.5533
MOL009646	7-O-Methylluteolin-6-C-beta-glucoside_qt	Catenin alpha-1	CTNNA1	0.5541
MOL009646	7-O-Methylluteolin-6-C-beta-glucoside_qt	Galactokinase	GALK1	0.5562
MOL009646	7-O-Methylluteolin-6-C-beta-glucoside_qt	Aldo-keto reductase family 1 member C3	AKR1C3	0.5586
MOL009646	7-O-Methylluteolin-6-C-beta-glucoside_qt	Ribonuclease 4	RNASE4	0.5614
MOL009646	7-O-Methylluteolin-6-C-beta-glucoside_qt	Cyclin-T1	CCNT1	0.5616
MOL009646	7-O-Methylluteolin-6-C-beta-glucoside_qt	Pyruvate dehydrogenase E1 component subunit beta, mitochondrial	PDHB	0.5626
MOL009646	7-O-Methylluteolin-6-C-beta-glucoside_qt	Neutrophil collagenase	MMP8	0.5634
MOL009646	7-O-Methylluteolin-6-C-beta-glucoside_qt	GTP-binding protein Rheb	RHEB	0.5676
MOL009646	7-O-Methylluteolin-6-C-beta-glucoside_qt	Renin	REN	0.5696
MOL009646	7-O-Methylluteolin-6-C-beta-glucoside_qt	Kinesin-like protein KIF11	KIF11	0.5724
MOL009646	7-O-Methylluteolin-6-C-beta-glucoside_qt	Dihydrofolate reductase	DHFR	0.5754
MOL009646	7-O-Methylluteolin-6-C-beta-glucoside_qt	Adenosylhomocysteinase	AHCY	0.5761
MOL009646	7-O-Methylluteolin-6-C-beta-glucoside_qt	Macrophage metalloelastase	MMP12	0.5776
MOL009646	7-O-Methylluteolin-6-C-beta-glucoside_qt	Interferon-stimulated gene 20 kDa protein	ISG20	0.578
MOL009646	7-O-Methylluteolin-6-C-beta-glucoside_qt	Aldo-keto reductase family 1 member C1	AKR1C1	0.5795
MOL009646	7-O-Methylluteolin-6-C-beta-glucoside_qt	Heat shock cognate 71 kDa protein	HSPA8	0.5807
MOL009646	7-O-Methylluteolin-6-C-beta-glucoside_qt	Retinoic acid receptor RXR-alpha	RXRA	0.5808
MOL009646	7-O-Methylluteolin-6-C-beta-glucoside_qt	Urokinase-type plasminogen activator	PLAU	0.5809
MOL009646	7-O-Methylluteolin-6-C-beta-glucoside_qt	ADP-ribosylation factor 1	ARF1	0.5815
MOL009646	7-O-Methylluteolin-6-C-beta-glucoside_qt	Tyrosine-protein phosphatase non-receptor type 1	PTPN1	0.5837
MOL009646	7-O-Methylluteolin-6-C-beta-glucoside_qt	Dipeptidyl peptidase 4	DPP4	0.5866
MOL009646	7-O-Methylluteolin-6-C-beta-glucoside_qt	Hexokinase-1	HK1	0.5908
MOL009646	7-O-Methylluteolin-6-C-beta-glucoside_qt	S-adenosylmethionine decarboxylase proenzyme	AMD1	0.594
MOL009646	7-O-Methylluteolin-6-C-beta-glucoside_qt	Hepatocyte growth factor receptor	MET	0.5987
MOL009646	7-O-Methylluteolin-6-C-beta-glucoside_qt	Ras-related C3 botulinum toxin substrate 2	RAC2	0.6129
MOL009646	7-O-Methylluteolin-6-C-beta-glucoside_qt	RAC-alpha serine/threonine-protein kinase	AKT1	0.6164
MOL009646	7-O-Methylluteolin-6-C-beta-glucoside_qt	Macrophage migration inhibitory factor	MIF	0.6168
MOL009646	7-O-Methylluteolin-6-C-beta-glucoside_qt	Mineralocorticoid receptor	NR3C2	0.6382
MOL009646	7-O-Methylluteolin-6-C-beta-glucoside_qt	Protein farnesyltransferase/geranylgeranyltransferase type-1 subunit alpha	FNTA	0.6393
MOL009646	7-O-Methylluteolin-6-C-beta-glucoside_qt	Mitogen-activated protein kinase 8	MAPK8	0.6402
MOL009646	7-O-Methylluteolin-6-C-beta-glucoside_qt	Estrogen-related receptor gamma	ESRRG	0.6608
MOL009646	7-O-Methylluteolin-6-C-beta-glucoside_qt	Collagenase 3	MMP13	0.6749
MOL009646	7-O-Methylluteolin-6-C-beta-glucoside_qt	Complement factor B	CFB	0.6786
MOL009646	7-O-Methylluteolin-6-C-beta-glucoside_qt	cAMP-dependent protein kinase catalytic subunit alpha	PRKACA	0.6857
MOL009646	7-O-Methylluteolin-6-C-beta-glucoside_qt	Ephrin type-B receptor 4	EPHB4	0.6872
MOL009646	7-O-Methylluteolin-6-C-beta-glucoside_qt	Bone morphogenetic protein 7	BMP7	0.6914
MOL009646	7-O-Methylluteolin-6-C-beta-glucoside_qt	Sorbitol dehydrogenase	SORD	0.7045
MOL009646	7-O-Methylluteolin-6-C-beta-glucoside_qt	Heat shock protein HSP 90-alpha	HSP90AA1	0.7083
MOL009646	7-O-Methylluteolin-6-C-beta-glucoside_qt	Glycogen phosphorylase, liver form	PYGL	0.7087
MOL009651	Cryptoxanthin monoepoxide	Protein S100-A9	S100A9	0.6692
MOL009651	Cryptoxanthin monoepoxide	Gastrotropin	FABP6	0.6738
MOL009651	Cryptoxanthin monoepoxide	Neutrophil gelatinase-associated lipocalin	LCN2	0.6748
MOL009651	Cryptoxanthin monoepoxide	Macrophage migration inhibitory factor	MIF	0.6757
MOL009651	Cryptoxanthin monoepoxide	72 kDa type IV collagenase	MMP2	0.6912
MOL009651	Cryptoxanthin monoepoxide	Flavin reductase	BLVRB	0.6951
MOL009651	Cryptoxanthin monoepoxide	Alcohol dehydrogenase class-3	ADH5	0.696
MOL009651	Cryptoxanthin monoepoxide	Lanosterol synthase	LSS	0.7001
MOL009651	Cryptoxanthin monoepoxide	Peroxisome proliferator-activated receptor delta	PPARD	0.7016
MOL009651	Cryptoxanthin monoepoxide	Complement factor D	CFD	0.7048
MOL009651	Cryptoxanthin monoepoxide	Leukotriene A-4 hydrolase	LTA4H	0.7059
MOL009651	Cryptoxanthin monoepoxide	Hepatocyte nuclear factor 4-gamma	HNF4G	0.7072
MOL009651	Cryptoxanthin monoepoxide	Cytochrome P450 2C8	CYP2C8	0.7092
MOL009651	Cryptoxanthin monoepoxide	Dihydrofolate reductase	DHFR	0.7096
MOL009651	Cryptoxanthin monoepoxide	Fatty acid-binding protein, heart	FABP3	0.7143
MOL009651	Cryptoxanthin monoepoxide	Cyclin-A2	CCNA2	0.7144
MOL009651	Cryptoxanthin monoepoxide	Fatty acid-binding protein, brain	FABP7	0.716
MOL009651	Cryptoxanthin monoepoxide	Glycogen synthase kinase-3 beta	GSK3B	0.7162
MOL009651	Cryptoxanthin monoepoxide	Complement C1r subcomponent	C1R	0.7192
MOL009651	Cryptoxanthin monoepoxide	Heat shock cognate 71 kDa protein	HSPA8	0.7196
MOL009651	Cryptoxanthin monoepoxide	Tyrosine-protein phosphatase non-receptor type 1	PTPN1	0.7225
MOL009651	Cryptoxanthin monoepoxide	Protein farnesyltransferase/geranylgeranyltransferase type-1 subunit alpha	FNTA	0.7232
MOL009651	Cryptoxanthin monoepoxide	Adenosine kinase	ADK	0.7243
MOL009651	Cryptoxanthin monoepoxide	Fatty acid-binding protein, adipocyte	FABP4	0.7248
MOL009651	Cryptoxanthin monoepoxide	Oxysterols receptor LXR-beta	NR1H2	0.7356
MOL009651	Cryptoxanthin monoepoxide	Carbonic anhydrase 1	CA1	0.7385
MOL009651	Cryptoxanthin monoepoxide	Glutathione reductase, mitochondrial	GSR	0.74
MOL009651	Cryptoxanthin monoepoxide	Estrogen receptor beta	ESR2	0.74
MOL009651	Cryptoxanthin monoepoxide	Thymidylate synthase	TYMS	0.7418
MOL009651	Cryptoxanthin monoepoxide	Receptor tyrosine-protein kinase erbB-4	ERBB4	0.747
MOL009651	Cryptoxanthin monoepoxide	Renin	REN	0.7492
MOL009651	Cryptoxanthin monoepoxide	Insulin-like growth factor 1 receptor	IGF1R	0.7498
MOL009651	Cryptoxanthin monoepoxide	Phenylethanolamine N-methyltransferase	PNMT	0.75
MOL009651	Cryptoxanthin monoepoxide	Annexin A5	ANXA5	0.75
MOL009651	Cryptoxanthin monoepoxide	Cholinesterase	BCHE	0.75
MOL009651	Cryptoxanthin monoepoxide	Retinoic acid receptor RXR-alpha	RXRA	0.75
MOL009651	Cryptoxanthin monoepoxide	Serine/threonine-protein phosphatase 5	PPP5C	0.75
MOL009651	Cryptoxanthin monoepoxide	Glucocorticoid receptor	NR3C1	0.7512
MOL009651	Cryptoxanthin monoepoxide	Phospholipase A2, membrane associated	PLA2G2A	0.7534
MOL009651	Cryptoxanthin monoepoxide	Oxysterols receptor LXR-alpha	NR1H3	0.7578
MOL009651	Cryptoxanthin monoepoxide	Nuclear receptor subfamily 1 group I member 3	NR1I3	0.7627
MOL009651	Cryptoxanthin monoepoxide	Serine/threonine-protein kinase Chk1	CHEK1	0.7638
MOL009651	Cryptoxanthin monoepoxide	Tyrosine-protein kinase SYK	SYK	0.7659
MOL009651	Cryptoxanthin monoepoxide	Troponin C, slow skeletal and cardiac muscles	TNNC1	0.7698
MOL009651	Cryptoxanthin monoepoxide	Hepatocyte growth factor receptor	MET	0.7714
MOL009651	Cryptoxanthin monoepoxide	TGF-beta receptor type-1	TGFBR1	0.7723
MOL009651	Cryptoxanthin monoepoxide	Group 10 secretory phospholipase A2	PLA2G10	0.7751
MOL009651	Cryptoxanthin monoepoxide	Catenin alpha-1	CTNNA1	0.7771
MOL009651	Cryptoxanthin monoepoxide	Heat shock protein HSP 90-alpha	HSP90AA1	0.7773
MOL009651	Cryptoxanthin monoepoxide	Neutrophil collagenase	MMP8	0.7797
MOL009651	Cryptoxanthin monoepoxide	E3 ubiquitin-protein ligase Mdm2	MDM2	0.7815
MOL009651	Cryptoxanthin monoepoxide	Dual specificity protein phosphatase 6	DUSP6	0.7881
MOL009651	Cryptoxanthin monoepoxide	Sex hormone-binding globulin	SHBG	0.7936
MOL009651	Cryptoxanthin monoepoxide	Proto-oncogene tyrosine-protein kinase Src	SRC	0.7963
MOL009651	Cryptoxanthin monoepoxide	Alcohol dehydrogenase 1C	ADH1C	0.7975
MOL009651	Cryptoxanthin monoepoxide	Mitogen-activated protein kinase 8	MAPK8	0.7992
MOL009651	Cryptoxanthin monoepoxide	Alpha-tocopherol transfer protein	TTPA	0.7996
MOL009651	Cryptoxanthin monoepoxide	Mineralocorticoid receptor	NR3C2	0.7999
MOL009651	Cryptoxanthin monoepoxide	Steroid hormone receptor ERR1	ESRRA	0.8
MOL009651	Cryptoxanthin monoepoxide	Glutathione S-transferase P	GSTP1	0.8
MOL009651	Cryptoxanthin monoepoxide	Tyrosine-protein phosphatase non-receptor type 11	PTPN11	0.8
MOL009651	Cryptoxanthin monoepoxide	Prothrombin	F2	0.8
MOL009651	Cryptoxanthin monoepoxide	Dipeptidyl peptidase 4	DPP4	0.8
MOL009651	Cryptoxanthin monoepoxide	Histone deacetylase 8	HDAC8	0.8
MOL009651	Cryptoxanthin monoepoxide	cAMP-dependent protein kinase catalytic subunit alpha	PRKACA	0.8
MOL009651	Cryptoxanthin monoepoxide	Methionine aminopeptidase 2	METAP2	0.8
MOL009651	Cryptoxanthin monoepoxide	Aldo-keto reductase family 1 member C1	AKR1C1	0.8132
MOL009651	Cryptoxanthin monoepoxide	Epidermal growth factor receptor	EGFR	0.8169
MOL009651	Cryptoxanthin monoepoxide	Trafficking protein particle complex subunit 3	TRAPPC3	0.8209
MOL009651	Cryptoxanthin monoepoxide	Cyclin-dependent kinase 5 activator 1	CDK5R1	0.8391
MOL009651	Cryptoxanthin monoepoxide	Retinol-binding protein 4	RBP4	0.8471
MOL009651	Cryptoxanthin monoepoxide	Caspase-3	CASP3	0.8555
MOL009651	Cryptoxanthin monoepoxide	Glutathione S-transferase A1	GSTA1	0.8673
MOL009651	Cryptoxanthin monoepoxide	Ephrin type-B receptor 4	EPHB4	0.8758
MOL009651	Cryptoxanthin monoepoxide	Stromelysin-1	MMP3	0.8875
MOL009651	Cryptoxanthin monoepoxide	Bile acid receptor	NR1H4	0.9097
MOL009651	Cryptoxanthin monoepoxide	Complement factor B	CFB	0.9175
MOL009651	Cryptoxanthin monoepoxide	Vascular endothelial growth factor receptor 2	KDR	0.9229
MOL009651	Cryptoxanthin monoepoxide	Peptidyl-prolyl cis-trans isomerase FKBP1A	FKBP1A	0.923
MOL009651	Cryptoxanthin monoepoxide	Estrogen-related receptor gamma	ESRRG	0.9343
MOL009651	Cryptoxanthin monoepoxide	3-phosphoinositide-dependent protein kinase 1	PDPK1	0.9351
MOL009651	Cryptoxanthin monoepoxide	Triggering receptor expressed on myeloid cells 1	TREM1	0.9359
MOL009651	Cryptoxanthin monoepoxide	Methionine aminopeptidase 1	METAP1	0.9379
MOL009651	Cryptoxanthin monoepoxide	Beta-secretase 1	BACE1	0.961
MOL009651	Cryptoxanthin monoepoxide	Androgen receptor	AR	0.9623
MOL009651	Cryptoxanthin monoepoxide	SEC14-like protein 2	SEC14L2	0.9716
MOL009651	Cryptoxanthin monoepoxide	Estrogen receptor	ESR1	0.9751
MOL009651	Cryptoxanthin monoepoxide	Mitogen-activated protein kinase 10	MAPK10	0.9803
MOL009651	Cryptoxanthin monoepoxide	Estradiol 17-beta-dehydrogenase 11	HSD17B11	0.9825
MOL009651	Cryptoxanthin monoepoxide	Aldo-keto reductase family 1 member C3	AKR1C3	0.9829
MOL009651	Cryptoxanthin monoepoxide	Coagulation factor X	F10	0.9835
MOL009651	Cryptoxanthin monoepoxide	Progesterone receptor	PGR	0.9875
MOL009651	Cryptoxanthin monoepoxide	Vitamin D-binding protein	GC	0.9897
MOL009651	Cryptoxanthin monoepoxide	Peroxisome proliferator-activated receptor gamma	PPARG	0.9927
MOL009651	Cryptoxanthin monoepoxide	Peptidyl-prolyl cis-trans isomerase A	PPIA	0.9943
MOL009651	Cryptoxanthin monoepoxide	Carbonic anhydrase 2	CA2	0.9952
MOL009651	Cryptoxanthin monoepoxide	Liver carboxylesterase 1	CES1	0.9984
MOL009651	Cryptoxanthin monoepoxide	Nuclear receptor ROR-alpha	RORA	1
MOL009651	Cryptoxanthin monoepoxide	Mitogen-activated protein kinase 14	MAPK14	1
MOL009651	Cryptoxanthin monoepoxide	Transthyretin	TTR	1
MOL009651	Cryptoxanthin monoepoxide	Kinesin-like protein KIF11	KIF11	1
MOL009651	Cryptoxanthin monoepoxide	Apolipoprotein A-II	APOA2	1
MOL009651	Cryptoxanthin monoepoxide	Collagenase 3	MMP13	1
MOL009651	Cryptoxanthin monoepoxide	Aldo-keto reductase family 1 member C2	AKR1C2	1
MOL009651	Cryptoxanthin monoepoxide	Bone morphogenetic protein 2	BMP2	1
MOL009651	Cryptoxanthin monoepoxide	MAP kinase-activated protein kinase 2	MAPKAPK2	1
MOL009651	Cryptoxanthin monoepoxide	Integrin alpha-L	ITGAL	1
MOL009651	Cryptoxanthin monoepoxide	Thyroid hormone receptor beta	THRB	1
MOL009651	Cryptoxanthin monoepoxide	Mitogen-activated protein kinase 1	MAPK1	1
MOL009651	Cryptoxanthin monoepoxide	Steryl-sulfatase	STS	1
MOL009651	Cryptoxanthin monoepoxide	Caspase-7	CASP7	1
MOL009660	methyl (1R,4aS,7R,7aS)-4a,7-dihydroxy-7-methyl-1-[(2S,3R,4S,5S,6R)-3,4,5-trihydroxy-6-(hydroxymethyl)oxan-2-yl]oxy-1,5,6,7a-tetrahydrocyclopenta[d]pyran-4-carboxylate	Tyrosine-protein kinase HCK	HCK	0.4227
MOL009660	methyl (1R,4aS,7R,7aS)-4a,7-dihydroxy-7-methyl-1-[(2S,3R,4S,5S,6R)-3,4,5-trihydroxy-6-(hydroxymethyl)oxan-2-yl]oxy-1,5,6,7a-tetrahydrocyclopenta[d]pyran-4-carboxylate	Chitotriosidase-1	CHIT1	0.4254
MOL009660	methyl (1R,4aS,7R,7aS)-4a,7-dihydroxy-7-methyl-1-[(2S,3R,4S,5S,6R)-3,4,5-trihydroxy-6-(hydroxymethyl)oxan-2-yl]oxy-1,5,6,7a-tetrahydrocyclopenta[d]pyran-4-carboxylate	Trifunctional purine biosynthetic protein adenosine-3	GART	0.4259
MOL009660	methyl (1R,4aS,7R,7aS)-4a,7-dihydroxy-7-methyl-1-[(2S,3R,4S,5S,6R)-3,4,5-trihydroxy-6-(hydroxymethyl)oxan-2-yl]oxy-1,5,6,7a-tetrahydrocyclopenta[d]pyran-4-carboxylate	Galectin-3	LGALS3	0.4266
MOL009660	methyl (1R,4aS,7R,7aS)-4a,7-dihydroxy-7-methyl-1-[(2S,3R,4S,5S,6R)-3,4,5-trihydroxy-6-(hydroxymethyl)oxan-2-yl]oxy-1,5,6,7a-tetrahydrocyclopenta[d]pyran-4-carboxylate	Prostatic acid phosphatase	ACP3	0.4272
MOL009660	methyl (1R,4aS,7R,7aS)-4a,7-dihydroxy-7-methyl-1-[(2S,3R,4S,5S,6R)-3,4,5-trihydroxy-6-(hydroxymethyl)oxan-2-yl]oxy-1,5,6,7a-tetrahydrocyclopenta[d]pyran-4-carboxylate	Tryptophan 5-hydroxylase 1	TPH1	0.4284
MOL009660	methyl (1R,4aS,7R,7aS)-4a,7-dihydroxy-7-methyl-1-[(2S,3R,4S,5S,6R)-3,4,5-trihydroxy-6-(hydroxymethyl)oxan-2-yl]oxy-1,5,6,7a-tetrahydrocyclopenta[d]pyran-4-carboxylate	Cell division control protein 42 homolog	CDC42	0.4316
MOL009660	methyl (1R,4aS,7R,7aS)-4a,7-dihydroxy-7-methyl-1-[(2S,3R,4S,5S,6R)-3,4,5-trihydroxy-6-(hydroxymethyl)oxan-2-yl]oxy-1,5,6,7a-tetrahydrocyclopenta[d]pyran-4-carboxylate	Adenosine kinase	ADK	0.4319
MOL009660	methyl (1R,4aS,7R,7aS)-4a,7-dihydroxy-7-methyl-1-[(2S,3R,4S,5S,6R)-3,4,5-trihydroxy-6-(hydroxymethyl)oxan-2-yl]oxy-1,5,6,7a-tetrahydrocyclopenta[d]pyran-4-carboxylate	Kynurenine--oxoglutarate transaminase 1	KYAT1	0.4363
MOL009660	methyl (1R,4aS,7R,7aS)-4a,7-dihydroxy-7-methyl-1-[(2S,3R,4S,5S,6R)-3,4,5-trihydroxy-6-(hydroxymethyl)oxan-2-yl]oxy-1,5,6,7a-tetrahydrocyclopenta[d]pyran-4-carboxylate	Insulin receptor	INSR	0.4389
MOL009660	methyl (1R,4aS,7R,7aS)-4a,7-dihydroxy-7-methyl-1-[(2S,3R,4S,5S,6R)-3,4,5-trihydroxy-6-(hydroxymethyl)oxan-2-yl]oxy-1,5,6,7a-tetrahydrocyclopenta[d]pyran-4-carboxylate	Renin	REN	0.4408
MOL009660	methyl (1R,4aS,7R,7aS)-4a,7-dihydroxy-7-methyl-1-[(2S,3R,4S,5S,6R)-3,4,5-trihydroxy-6-(hydroxymethyl)oxan-2-yl]oxy-1,5,6,7a-tetrahydrocyclopenta[d]pyran-4-carboxylate	Tyrosine-protein phosphatase non-receptor type 1	PTPN1	0.441
MOL009660	methyl (1R,4aS,7R,7aS)-4a,7-dihydroxy-7-methyl-1-[(2S,3R,4S,5S,6R)-3,4,5-trihydroxy-6-(hydroxymethyl)oxan-2-yl]oxy-1,5,6,7a-tetrahydrocyclopenta[d]pyran-4-carboxylate	Glucose-6-phosphate isomerase	GPI	0.4412
MOL009660	methyl (1R,4aS,7R,7aS)-4a,7-dihydroxy-7-methyl-1-[(2S,3R,4S,5S,6R)-3,4,5-trihydroxy-6-(hydroxymethyl)oxan-2-yl]oxy-1,5,6,7a-tetrahydrocyclopenta[d]pyran-4-carboxylate	Fatty acid-binding protein, adipocyte	FABP4	0.4483
MOL009660	methyl (1R,4aS,7R,7aS)-4a,7-dihydroxy-7-methyl-1-[(2S,3R,4S,5S,6R)-3,4,5-trihydroxy-6-(hydroxymethyl)oxan-2-yl]oxy-1,5,6,7a-tetrahydrocyclopenta[d]pyran-4-carboxylate	Cytochrome P450 2C9	CYP2C9	0.4498
MOL009660	methyl (1R,4aS,7R,7aS)-4a,7-dihydroxy-7-methyl-1-[(2S,3R,4S,5S,6R)-3,4,5-trihydroxy-6-(hydroxymethyl)oxan-2-yl]oxy-1,5,6,7a-tetrahydrocyclopenta[d]pyran-4-carboxylate	Ephrin type-A receptor 2	EPHA2	0.4552
MOL009660	methyl (1R,4aS,7R,7aS)-4a,7-dihydroxy-7-methyl-1-[(2S,3R,4S,5S,6R)-3,4,5-trihydroxy-6-(hydroxymethyl)oxan-2-yl]oxy-1,5,6,7a-tetrahydrocyclopenta[d]pyran-4-carboxylate	Uridine-cytidine kinase 2	UCK2	0.4568
MOL009660	methyl (1R,4aS,7R,7aS)-4a,7-dihydroxy-7-methyl-1-[(2S,3R,4S,5S,6R)-3,4,5-trihydroxy-6-(hydroxymethyl)oxan-2-yl]oxy-1,5,6,7a-tetrahydrocyclopenta[d]pyran-4-carboxylate	Fructose-bisphosphate aldolase A	ALDOA	0.4631
MOL009660	methyl (1R,4aS,7R,7aS)-4a,7-dihydroxy-7-methyl-1-[(2S,3R,4S,5S,6R)-3,4,5-trihydroxy-6-(hydroxymethyl)oxan-2-yl]oxy-1,5,6,7a-tetrahydrocyclopenta[d]pyran-4-carboxylate	Cystathionine beta-synthase	CBS	0.4634
MOL009660	methyl (1R,4aS,7R,7aS)-4a,7-dihydroxy-7-methyl-1-[(2S,3R,4S,5S,6R)-3,4,5-trihydroxy-6-(hydroxymethyl)oxan-2-yl]oxy-1,5,6,7a-tetrahydrocyclopenta[d]pyran-4-carboxylate	MAP kinase-activated protein kinase 2	MAPKAPK2	0.4647
MOL009660	methyl (1R,4aS,7R,7aS)-4a,7-dihydroxy-7-methyl-1-[(2S,3R,4S,5S,6R)-3,4,5-trihydroxy-6-(hydroxymethyl)oxan-2-yl]oxy-1,5,6,7a-tetrahydrocyclopenta[d]pyran-4-carboxylate	Lysozyme C	LYZ	0.4658
MOL009660	methyl (1R,4aS,7R,7aS)-4a,7-dihydroxy-7-methyl-1-[(2S,3R,4S,5S,6R)-3,4,5-trihydroxy-6-(hydroxymethyl)oxan-2-yl]oxy-1,5,6,7a-tetrahydrocyclopenta[d]pyran-4-carboxylate	Aldo-keto reductase family 1 member C3	AKR1C3	0.4694
MOL009660	methyl (1R,4aS,7R,7aS)-4a,7-dihydroxy-7-methyl-1-[(2S,3R,4S,5S,6R)-3,4,5-trihydroxy-6-(hydroxymethyl)oxan-2-yl]oxy-1,5,6,7a-tetrahydrocyclopenta[d]pyran-4-carboxylate	Alpha-1-antitrypsin	SERPINA1	0.4713
MOL009660	methyl (1R,4aS,7R,7aS)-4a,7-dihydroxy-7-methyl-1-[(2S,3R,4S,5S,6R)-3,4,5-trihydroxy-6-(hydroxymethyl)oxan-2-yl]oxy-1,5,6,7a-tetrahydrocyclopenta[d]pyran-4-carboxylate	P-selectin	SELP	0.4722
MOL009660	methyl (1R,4aS,7R,7aS)-4a,7-dihydroxy-7-methyl-1-[(2S,3R,4S,5S,6R)-3,4,5-trihydroxy-6-(hydroxymethyl)oxan-2-yl]oxy-1,5,6,7a-tetrahydrocyclopenta[d]pyran-4-carboxylate	C-C motif chemokine 5	CCL5	0.4727
MOL009660	methyl (1R,4aS,7R,7aS)-4a,7-dihydroxy-7-methyl-1-[(2S,3R,4S,5S,6R)-3,4,5-trihydroxy-6-(hydroxymethyl)oxan-2-yl]oxy-1,5,6,7a-tetrahydrocyclopenta[d]pyran-4-carboxylate	UDP-glucose 4-epimerase	GALE	0.4736
MOL009660	methyl (1R,4aS,7R,7aS)-4a,7-dihydroxy-7-methyl-1-[(2S,3R,4S,5S,6R)-3,4,5-trihydroxy-6-(hydroxymethyl)oxan-2-yl]oxy-1,5,6,7a-tetrahydrocyclopenta[d]pyran-4-carboxylate	Thymidylate kinase	DTYMK	0.4742
MOL009660	methyl (1R,4aS,7R,7aS)-4a,7-dihydroxy-7-methyl-1-[(2S,3R,4S,5S,6R)-3,4,5-trihydroxy-6-(hydroxymethyl)oxan-2-yl]oxy-1,5,6,7a-tetrahydrocyclopenta[d]pyran-4-carboxylate	Triggering receptor expressed on myeloid cells 1	TREM1	0.4744
MOL009660	methyl (1R,4aS,7R,7aS)-4a,7-dihydroxy-7-methyl-1-[(2S,3R,4S,5S,6R)-3,4,5-trihydroxy-6-(hydroxymethyl)oxan-2-yl]oxy-1,5,6,7a-tetrahydrocyclopenta[d]pyran-4-carboxylate	Serine hydroxymethyltransferase, cytosolic	SHMT1	0.4756
MOL009660	methyl (1R,4aS,7R,7aS)-4a,7-dihydroxy-7-methyl-1-[(2S,3R,4S,5S,6R)-3,4,5-trihydroxy-6-(hydroxymethyl)oxan-2-yl]oxy-1,5,6,7a-tetrahydrocyclopenta[d]pyran-4-carboxylate	Cyclin-A2	CCNA2	0.4761
MOL009660	methyl (1R,4aS,7R,7aS)-4a,7-dihydroxy-7-methyl-1-[(2S,3R,4S,5S,6R)-3,4,5-trihydroxy-6-(hydroxymethyl)oxan-2-yl]oxy-1,5,6,7a-tetrahydrocyclopenta[d]pyran-4-carboxylate	Protein-glutamine gamma-glutamyltransferase E	TGM3	0.4784
MOL009660	methyl (1R,4aS,7R,7aS)-4a,7-dihydroxy-7-methyl-1-[(2S,3R,4S,5S,6R)-3,4,5-trihydroxy-6-(hydroxymethyl)oxan-2-yl]oxy-1,5,6,7a-tetrahydrocyclopenta[d]pyran-4-carboxylate	Galectin-2	LGALS2	0.479
MOL009660	methyl (1R,4aS,7R,7aS)-4a,7-dihydroxy-7-methyl-1-[(2S,3R,4S,5S,6R)-3,4,5-trihydroxy-6-(hydroxymethyl)oxan-2-yl]oxy-1,5,6,7a-tetrahydrocyclopenta[d]pyran-4-carboxylate	Eosinophil cationic protein	RNASE3	0.4791
MOL009660	methyl (1R,4aS,7R,7aS)-4a,7-dihydroxy-7-methyl-1-[(2S,3R,4S,5S,6R)-3,4,5-trihydroxy-6-(hydroxymethyl)oxan-2-yl]oxy-1,5,6,7a-tetrahydrocyclopenta[d]pyran-4-carboxylate	Interleukin-2	IL2	0.481
MOL009660	methyl (1R,4aS,7R,7aS)-4a,7-dihydroxy-7-methyl-1-[(2S,3R,4S,5S,6R)-3,4,5-trihydroxy-6-(hydroxymethyl)oxan-2-yl]oxy-1,5,6,7a-tetrahydrocyclopenta[d]pyran-4-carboxylate	Stromelysin-1	MMP3	0.481
MOL009660	methyl (1R,4aS,7R,7aS)-4a,7-dihydroxy-7-methyl-1-[(2S,3R,4S,5S,6R)-3,4,5-trihydroxy-6-(hydroxymethyl)oxan-2-yl]oxy-1,5,6,7a-tetrahydrocyclopenta[d]pyran-4-carboxylate	Complement C1s subcomponent	C1S	0.4822
MOL009660	methyl (1R,4aS,7R,7aS)-4a,7-dihydroxy-7-methyl-1-[(2S,3R,4S,5S,6R)-3,4,5-trihydroxy-6-(hydroxymethyl)oxan-2-yl]oxy-1,5,6,7a-tetrahydrocyclopenta[d]pyran-4-carboxylate	Serine/threonine-protein kinase PAK 6	PAK6	0.4914
MOL009660	methyl (1R,4aS,7R,7aS)-4a,7-dihydroxy-7-methyl-1-[(2S,3R,4S,5S,6R)-3,4,5-trihydroxy-6-(hydroxymethyl)oxan-2-yl]oxy-1,5,6,7a-tetrahydrocyclopenta[d]pyran-4-carboxylate	Adenine phosphoribosyltransferase	APRT	0.492
MOL009660	methyl (1R,4aS,7R,7aS)-4a,7-dihydroxy-7-methyl-1-[(2S,3R,4S,5S,6R)-3,4,5-trihydroxy-6-(hydroxymethyl)oxan-2-yl]oxy-1,5,6,7a-tetrahydrocyclopenta[d]pyran-4-carboxylate	Ras-related protein Rab-5A	RAB5A	0.4949
MOL009660	methyl (1R,4aS,7R,7aS)-4a,7-dihydroxy-7-methyl-1-[(2S,3R,4S,5S,6R)-3,4,5-trihydroxy-6-(hydroxymethyl)oxan-2-yl]oxy-1,5,6,7a-tetrahydrocyclopenta[d]pyran-4-carboxylate	Beta-hexosaminidase subunit beta	HEXB	0.496
MOL009660	methyl (1R,4aS,7R,7aS)-4a,7-dihydroxy-7-methyl-1-[(2S,3R,4S,5S,6R)-3,4,5-trihydroxy-6-(hydroxymethyl)oxan-2-yl]oxy-1,5,6,7a-tetrahydrocyclopenta[d]pyran-4-carboxylate	Neuronal calcium sensor 1	NCS1	0.5016
MOL009660	methyl (1R,4aS,7R,7aS)-4a,7-dihydroxy-7-methyl-1-[(2S,3R,4S,5S,6R)-3,4,5-trihydroxy-6-(hydroxymethyl)oxan-2-yl]oxy-1,5,6,7a-tetrahydrocyclopenta[d]pyran-4-carboxylate	Ephrin type-B receptor 4	EPHB4	0.5017
MOL009660	methyl (1R,4aS,7R,7aS)-4a,7-dihydroxy-7-methyl-1-[(2S,3R,4S,5S,6R)-3,4,5-trihydroxy-6-(hydroxymethyl)oxan-2-yl]oxy-1,5,6,7a-tetrahydrocyclopenta[d]pyran-4-carboxylate	Lanosterol synthase	LSS	0.5101
MOL009660	methyl (1R,4aS,7R,7aS)-4a,7-dihydroxy-7-methyl-1-[(2S,3R,4S,5S,6R)-3,4,5-trihydroxy-6-(hydroxymethyl)oxan-2-yl]oxy-1,5,6,7a-tetrahydrocyclopenta[d]pyran-4-carboxylate	Deoxycytidine kinase	DCK	0.5195
MOL009660	methyl (1R,4aS,7R,7aS)-4a,7-dihydroxy-7-methyl-1-[(2S,3R,4S,5S,6R)-3,4,5-trihydroxy-6-(hydroxymethyl)oxan-2-yl]oxy-1,5,6,7a-tetrahydrocyclopenta[d]pyran-4-carboxylate	Galactosylgalactosylxylosylprotein 3-beta-glucuronosyltransferase 1	B3GAT1	0.5197
MOL009660	methyl (1R,4aS,7R,7aS)-4a,7-dihydroxy-7-methyl-1-[(2S,3R,4S,5S,6R)-3,4,5-trihydroxy-6-(hydroxymethyl)oxan-2-yl]oxy-1,5,6,7a-tetrahydrocyclopenta[d]pyran-4-carboxylate	Complement component C8 gamma chain	C8G	0.5203
MOL009660	methyl (1R,4aS,7R,7aS)-4a,7-dihydroxy-7-methyl-1-[(2S,3R,4S,5S,6R)-3,4,5-trihydroxy-6-(hydroxymethyl)oxan-2-yl]oxy-1,5,6,7a-tetrahydrocyclopenta[d]pyran-4-carboxylate	Ribonuclease 4	RNASE4	0.5205
MOL009660	methyl (1R,4aS,7R,7aS)-4a,7-dihydroxy-7-methyl-1-[(2S,3R,4S,5S,6R)-3,4,5-trihydroxy-6-(hydroxymethyl)oxan-2-yl]oxy-1,5,6,7a-tetrahydrocyclopenta[d]pyran-4-carboxylate	GTP-binding protein Rheb	RHEB	0.5213
MOL009660	methyl (1R,4aS,7R,7aS)-4a,7-dihydroxy-7-methyl-1-[(2S,3R,4S,5S,6R)-3,4,5-trihydroxy-6-(hydroxymethyl)oxan-2-yl]oxy-1,5,6,7a-tetrahydrocyclopenta[d]pyran-4-carboxylate	L-lactate dehydrogenase B chain	LDHB	0.5277
MOL009660	methyl (1R,4aS,7R,7aS)-4a,7-dihydroxy-7-methyl-1-[(2S,3R,4S,5S,6R)-3,4,5-trihydroxy-6-(hydroxymethyl)oxan-2-yl]oxy-1,5,6,7a-tetrahydrocyclopenta[d]pyran-4-carboxylate	Arginase-2, mitochondrial	ARG2	0.5284
MOL009660	methyl (1R,4aS,7R,7aS)-4a,7-dihydroxy-7-methyl-1-[(2S,3R,4S,5S,6R)-3,4,5-trihydroxy-6-(hydroxymethyl)oxan-2-yl]oxy-1,5,6,7a-tetrahydrocyclopenta[d]pyran-4-carboxylate	Liver carboxylesterase 1	CES1	0.5284
MOL009660	methyl (1R,4aS,7R,7aS)-4a,7-dihydroxy-7-methyl-1-[(2S,3R,4S,5S,6R)-3,4,5-trihydroxy-6-(hydroxymethyl)oxan-2-yl]oxy-1,5,6,7a-tetrahydrocyclopenta[d]pyran-4-carboxylate	Dual specificity protein kinase CLK1	CLK1	0.5326
MOL009660	methyl (1R,4aS,7R,7aS)-4a,7-dihydroxy-7-methyl-1-[(2S,3R,4S,5S,6R)-3,4,5-trihydroxy-6-(hydroxymethyl)oxan-2-yl]oxy-1,5,6,7a-tetrahydrocyclopenta[d]pyran-4-carboxylate	Copper transport protein ATOX1	ATOX1	0.5342
MOL009660	methyl (1R,4aS,7R,7aS)-4a,7-dihydroxy-7-methyl-1-[(2S,3R,4S,5S,6R)-3,4,5-trihydroxy-6-(hydroxymethyl)oxan-2-yl]oxy-1,5,6,7a-tetrahydrocyclopenta[d]pyran-4-carboxylate	3-phosphoinositide-dependent protein kinase 1	PDPK1	0.5371
MOL009660	methyl (1R,4aS,7R,7aS)-4a,7-dihydroxy-7-methyl-1-[(2S,3R,4S,5S,6R)-3,4,5-trihydroxy-6-(hydroxymethyl)oxan-2-yl]oxy-1,5,6,7a-tetrahydrocyclopenta[d]pyran-4-carboxylate	Prothrombin	F2	0.5464
MOL009660	methyl (1R,4aS,7R,7aS)-4a,7-dihydroxy-7-methyl-1-[(2S,3R,4S,5S,6R)-3,4,5-trihydroxy-6-(hydroxymethyl)oxan-2-yl]oxy-1,5,6,7a-tetrahydrocyclopenta[d]pyran-4-carboxylate	Insulin-like growth factor 1 receptor	IGF1R	0.5505
MOL009660	methyl (1R,4aS,7R,7aS)-4a,7-dihydroxy-7-methyl-1-[(2S,3R,4S,5S,6R)-3,4,5-trihydroxy-6-(hydroxymethyl)oxan-2-yl]oxy-1,5,6,7a-tetrahydrocyclopenta[d]pyran-4-carboxylate	Sorbitol dehydrogenase	SORD	0.558
MOL009660	methyl (1R,4aS,7R,7aS)-4a,7-dihydroxy-7-methyl-1-[(2S,3R,4S,5S,6R)-3,4,5-trihydroxy-6-(hydroxymethyl)oxan-2-yl]oxy-1,5,6,7a-tetrahydrocyclopenta[d]pyran-4-carboxylate	Lithostathine-1-alpha	REG1A	0.5611
MOL009660	methyl (1R,4aS,7R,7aS)-4a,7-dihydroxy-7-methyl-1-[(2S,3R,4S,5S,6R)-3,4,5-trihydroxy-6-(hydroxymethyl)oxan-2-yl]oxy-1,5,6,7a-tetrahydrocyclopenta[d]pyran-4-carboxylate	Glycogen synthase kinase-3 beta	GSK3B	0.5617
MOL009660	methyl (1R,4aS,7R,7aS)-4a,7-dihydroxy-7-methyl-1-[(2S,3R,4S,5S,6R)-3,4,5-trihydroxy-6-(hydroxymethyl)oxan-2-yl]oxy-1,5,6,7a-tetrahydrocyclopenta[d]pyran-4-carboxylate	Phenylalanine-4-hydroxylase	PAH	0.5637
MOL009660	methyl (1R,4aS,7R,7aS)-4a,7-dihydroxy-7-methyl-1-[(2S,3R,4S,5S,6R)-3,4,5-trihydroxy-6-(hydroxymethyl)oxan-2-yl]oxy-1,5,6,7a-tetrahydrocyclopenta[d]pyran-4-carboxylate	Proto-oncogene tyrosine-protein kinase Src	SRC	0.572
MOL009660	methyl (1R,4aS,7R,7aS)-4a,7-dihydroxy-7-methyl-1-[(2S,3R,4S,5S,6R)-3,4,5-trihydroxy-6-(hydroxymethyl)oxan-2-yl]oxy-1,5,6,7a-tetrahydrocyclopenta[d]pyran-4-carboxylate	Casein kinase II subunit alpha	CSNK2A1	0.5729
MOL009660	methyl (1R,4aS,7R,7aS)-4a,7-dihydroxy-7-methyl-1-[(2S,3R,4S,5S,6R)-3,4,5-trihydroxy-6-(hydroxymethyl)oxan-2-yl]oxy-1,5,6,7a-tetrahydrocyclopenta[d]pyran-4-carboxylate	Ras-related C3 botulinum toxin substrate 2	RAC2	0.5738
MOL009660	methyl (1R,4aS,7R,7aS)-4a,7-dihydroxy-7-methyl-1-[(2S,3R,4S,5S,6R)-3,4,5-trihydroxy-6-(hydroxymethyl)oxan-2-yl]oxy-1,5,6,7a-tetrahydrocyclopenta[d]pyran-4-carboxylate	Neutrophil collagenase	MMP8	0.5748
MOL009660	methyl (1R,4aS,7R,7aS)-4a,7-dihydroxy-7-methyl-1-[(2S,3R,4S,5S,6R)-3,4,5-trihydroxy-6-(hydroxymethyl)oxan-2-yl]oxy-1,5,6,7a-tetrahydrocyclopenta[d]pyran-4-carboxylate	Endoplasmic reticulum mannosyl-oligosaccharide 1,2-alpha-mannosidase	MAN1B1	0.5763
MOL009660	methyl (1R,4aS,7R,7aS)-4a,7-dihydroxy-7-methyl-1-[(2S,3R,4S,5S,6R)-3,4,5-trihydroxy-6-(hydroxymethyl)oxan-2-yl]oxy-1,5,6,7a-tetrahydrocyclopenta[d]pyran-4-carboxylate	Cytidine deaminase	CDA	0.5784
MOL009660	methyl (1R,4aS,7R,7aS)-4a,7-dihydroxy-7-methyl-1-[(2S,3R,4S,5S,6R)-3,4,5-trihydroxy-6-(hydroxymethyl)oxan-2-yl]oxy-1,5,6,7a-tetrahydrocyclopenta[d]pyran-4-carboxylate	Adenosylhomocysteinase	AHCY	0.5785
MOL009660	methyl (1R,4aS,7R,7aS)-4a,7-dihydroxy-7-methyl-1-[(2S,3R,4S,5S,6R)-3,4,5-trihydroxy-6-(hydroxymethyl)oxan-2-yl]oxy-1,5,6,7a-tetrahydrocyclopenta[d]pyran-4-carboxylate	NAD-dependent malic enzyme, mitochondrial	ME2	0.5787
MOL009660	methyl (1R,4aS,7R,7aS)-4a,7-dihydroxy-7-methyl-1-[(2S,3R,4S,5S,6R)-3,4,5-trihydroxy-6-(hydroxymethyl)oxan-2-yl]oxy-1,5,6,7a-tetrahydrocyclopenta[d]pyran-4-carboxylate	RAC-alpha serine/threonine-protein kinase	AKT1	0.5792
MOL009660	methyl (1R,4aS,7R,7aS)-4a,7-dihydroxy-7-methyl-1-[(2S,3R,4S,5S,6R)-3,4,5-trihydroxy-6-(hydroxymethyl)oxan-2-yl]oxy-1,5,6,7a-tetrahydrocyclopenta[d]pyran-4-carboxylate	Activated CDC42 kinase 1	TNK2	0.5799
MOL009660	methyl (1R,4aS,7R,7aS)-4a,7-dihydroxy-7-methyl-1-[(2S,3R,4S,5S,6R)-3,4,5-trihydroxy-6-(hydroxymethyl)oxan-2-yl]oxy-1,5,6,7a-tetrahydrocyclopenta[d]pyran-4-carboxylate	Nitric oxide synthase, inducible	NOS2	0.5813
MOL009660	methyl (1R,4aS,7R,7aS)-4a,7-dihydroxy-7-methyl-1-[(2S,3R,4S,5S,6R)-3,4,5-trihydroxy-6-(hydroxymethyl)oxan-2-yl]oxy-1,5,6,7a-tetrahydrocyclopenta[d]pyran-4-carboxylate	Dipeptidyl peptidase 4	DPP4	0.5825
MOL009660	methyl (1R,4aS,7R,7aS)-4a,7-dihydroxy-7-methyl-1-[(2S,3R,4S,5S,6R)-3,4,5-trihydroxy-6-(hydroxymethyl)oxan-2-yl]oxy-1,5,6,7a-tetrahydrocyclopenta[d]pyran-4-carboxylate	Interferon-stimulated gene 20 kDa protein	ISG20	0.5827
MOL009660	methyl (1R,4aS,7R,7aS)-4a,7-dihydroxy-7-methyl-1-[(2S,3R,4S,5S,6R)-3,4,5-trihydroxy-6-(hydroxymethyl)oxan-2-yl]oxy-1,5,6,7a-tetrahydrocyclopenta[d]pyran-4-carboxylate	Urokinase-type plasminogen activator	PLAU	0.5835
MOL009660	methyl (1R,4aS,7R,7aS)-4a,7-dihydroxy-7-methyl-1-[(2S,3R,4S,5S,6R)-3,4,5-trihydroxy-6-(hydroxymethyl)oxan-2-yl]oxy-1,5,6,7a-tetrahydrocyclopenta[d]pyran-4-carboxylate	Pancreatic alpha-amylase	AMY2A	0.5876
MOL009660	methyl (1R,4aS,7R,7aS)-4a,7-dihydroxy-7-methyl-1-[(2S,3R,4S,5S,6R)-3,4,5-trihydroxy-6-(hydroxymethyl)oxan-2-yl]oxy-1,5,6,7a-tetrahydrocyclopenta[d]pyran-4-carboxylate	GTPase HRas	HRAS	0.5886
MOL009660	methyl (1R,4aS,7R,7aS)-4a,7-dihydroxy-7-methyl-1-[(2S,3R,4S,5S,6R)-3,4,5-trihydroxy-6-(hydroxymethyl)oxan-2-yl]oxy-1,5,6,7a-tetrahydrocyclopenta[d]pyran-4-carboxylate	Hexokinase-1	HK1	0.5941
MOL009660	methyl (1R,4aS,7R,7aS)-4a,7-dihydroxy-7-methyl-1-[(2S,3R,4S,5S,6R)-3,4,5-trihydroxy-6-(hydroxymethyl)oxan-2-yl]oxy-1,5,6,7a-tetrahydrocyclopenta[d]pyran-4-carboxylate	Rho GTPase-activating protein 1	ARHGAP1	0.5967
MOL009660	methyl (1R,4aS,7R,7aS)-4a,7-dihydroxy-7-methyl-1-[(2S,3R,4S,5S,6R)-3,4,5-trihydroxy-6-(hydroxymethyl)oxan-2-yl]oxy-1,5,6,7a-tetrahydrocyclopenta[d]pyran-4-carboxylate	Cathepsin K	CTSK	0.6049
MOL009660	methyl (1R,4aS,7R,7aS)-4a,7-dihydroxy-7-methyl-1-[(2S,3R,4S,5S,6R)-3,4,5-trihydroxy-6-(hydroxymethyl)oxan-2-yl]oxy-1,5,6,7a-tetrahydrocyclopenta[d]pyran-4-carboxylate	Galactokinase	GALK1	0.6053
MOL009660	methyl (1R,4aS,7R,7aS)-4a,7-dihydroxy-7-methyl-1-[(2S,3R,4S,5S,6R)-3,4,5-trihydroxy-6-(hydroxymethyl)oxan-2-yl]oxy-1,5,6,7a-tetrahydrocyclopenta[d]pyran-4-carboxylate	Heat shock protein HSP 90-alpha	HSP90AA1	0.6204
MOL009660	methyl (1R,4aS,7R,7aS)-4a,7-dihydroxy-7-methyl-1-[(2S,3R,4S,5S,6R)-3,4,5-trihydroxy-6-(hydroxymethyl)oxan-2-yl]oxy-1,5,6,7a-tetrahydrocyclopenta[d]pyran-4-carboxylate	Carbonic anhydrase 2	CA2	0.6478
MOL009660	methyl (1R,4aS,7R,7aS)-4a,7-dihydroxy-7-methyl-1-[(2S,3R,4S,5S,6R)-3,4,5-trihydroxy-6-(hydroxymethyl)oxan-2-yl]oxy-1,5,6,7a-tetrahydrocyclopenta[d]pyran-4-carboxylate	Cathepsin B	CTSB	0.6582
MOL009660	methyl (1R,4aS,7R,7aS)-4a,7-dihydroxy-7-methyl-1-[(2S,3R,4S,5S,6R)-3,4,5-trihydroxy-6-(hydroxymethyl)oxan-2-yl]oxy-1,5,6,7a-tetrahydrocyclopenta[d]pyran-4-carboxylate	Transforming protein RhoA	RHOA	0.6592
MOL009660	methyl (1R,4aS,7R,7aS)-4a,7-dihydroxy-7-methyl-1-[(2S,3R,4S,5S,6R)-3,4,5-trihydroxy-6-(hydroxymethyl)oxan-2-yl]oxy-1,5,6,7a-tetrahydrocyclopenta[d]pyran-4-carboxylate	Zinc-alpha-2-glycoprotein	AZGP1	0.6602
MOL009660	methyl (1R,4aS,7R,7aS)-4a,7-dihydroxy-7-methyl-1-[(2S,3R,4S,5S,6R)-3,4,5-trihydroxy-6-(hydroxymethyl)oxan-2-yl]oxy-1,5,6,7a-tetrahydrocyclopenta[d]pyran-4-carboxylate	Cholinesterase	BCHE	0.6746
MOL009660	methyl (1R,4aS,7R,7aS)-4a,7-dihydroxy-7-methyl-1-[(2S,3R,4S,5S,6R)-3,4,5-trihydroxy-6-(hydroxymethyl)oxan-2-yl]oxy-1,5,6,7a-tetrahydrocyclopenta[d]pyran-4-carboxylate	Casein kinase I isoform gamma-2	CSNK1G2	0.677
MOL009660	methyl (1R,4aS,7R,7aS)-4a,7-dihydroxy-7-methyl-1-[(2S,3R,4S,5S,6R)-3,4,5-trihydroxy-6-(hydroxymethyl)oxan-2-yl]oxy-1,5,6,7a-tetrahydrocyclopenta[d]pyran-4-carboxylate	Ras-related protein Rab-11A	RAB11A	0.6771
MOL009660	methyl (1R,4aS,7R,7aS)-4a,7-dihydroxy-7-methyl-1-[(2S,3R,4S,5S,6R)-3,4,5-trihydroxy-6-(hydroxymethyl)oxan-2-yl]oxy-1,5,6,7a-tetrahydrocyclopenta[d]pyran-4-carboxylate	Purine nucleoside phosphorylase	PNP	0.6961
MOL009660	methyl (1R,4aS,7R,7aS)-4a,7-dihydroxy-7-methyl-1-[(2S,3R,4S,5S,6R)-3,4,5-trihydroxy-6-(hydroxymethyl)oxan-2-yl]oxy-1,5,6,7a-tetrahydrocyclopenta[d]pyran-4-carboxylate	S-adenosylmethionine decarboxylase proenzyme	AMD1	0.6994
MOL009660	methyl (1R,4aS,7R,7aS)-4a,7-dihydroxy-7-methyl-1-[(2S,3R,4S,5S,6R)-3,4,5-trihydroxy-6-(hydroxymethyl)oxan-2-yl]oxy-1,5,6,7a-tetrahydrocyclopenta[d]pyran-4-carboxylate	Dihydrofolate reductase	DHFR	0.7009
MOL009660	methyl (1R,4aS,7R,7aS)-4a,7-dihydroxy-7-methyl-1-[(2S,3R,4S,5S,6R)-3,4,5-trihydroxy-6-(hydroxymethyl)oxan-2-yl]oxy-1,5,6,7a-tetrahydrocyclopenta[d]pyran-4-carboxylate	Carnitine O-acetyltransferase	CRAT	0.7162
MOL009660	methyl (1R,4aS,7R,7aS)-4a,7-dihydroxy-7-methyl-1-[(2S,3R,4S,5S,6R)-3,4,5-trihydroxy-6-(hydroxymethyl)oxan-2-yl]oxy-1,5,6,7a-tetrahydrocyclopenta[d]pyran-4-carboxylate	Glycogen phosphorylase, liver form	PYGL	0.7198
MOL009660	methyl (1R,4aS,7R,7aS)-4a,7-dihydroxy-7-methyl-1-[(2S,3R,4S,5S,6R)-3,4,5-trihydroxy-6-(hydroxymethyl)oxan-2-yl]oxy-1,5,6,7a-tetrahydrocyclopenta[d]pyran-4-carboxylate	BAG family molecular chaperone regulator 1	BAG1	0.7212
MOL009660	methyl (1R,4aS,7R,7aS)-4a,7-dihydroxy-7-methyl-1-[(2S,3R,4S,5S,6R)-3,4,5-trihydroxy-6-(hydroxymethyl)oxan-2-yl]oxy-1,5,6,7a-tetrahydrocyclopenta[d]pyran-4-carboxylate	Angiogenin	ANG	0.7226
MOL009660	methyl (1R,4aS,7R,7aS)-4a,7-dihydroxy-7-methyl-1-[(2S,3R,4S,5S,6R)-3,4,5-trihydroxy-6-(hydroxymethyl)oxan-2-yl]oxy-1,5,6,7a-tetrahydrocyclopenta[d]pyran-4-carboxylate	Galectin-7	LGALS7; LGALS7B	0.729
MOL009660	methyl (1R,4aS,7R,7aS)-4a,7-dihydroxy-7-methyl-1-[(2S,3R,4S,5S,6R)-3,4,5-trihydroxy-6-(hydroxymethyl)oxan-2-yl]oxy-1,5,6,7a-tetrahydrocyclopenta[d]pyran-4-carboxylate	Serum amyloid P-component	APCS	0.7329
MOL009660	methyl (1R,4aS,7R,7aS)-4a,7-dihydroxy-7-methyl-1-[(2S,3R,4S,5S,6R)-3,4,5-trihydroxy-6-(hydroxymethyl)oxan-2-yl]oxy-1,5,6,7a-tetrahydrocyclopenta[d]pyran-4-carboxylate	Bone morphogenetic protein 7	BMP7	0.7364
MOL009660	methyl (1R,4aS,7R,7aS)-4a,7-dihydroxy-7-methyl-1-[(2S,3R,4S,5S,6R)-3,4,5-trihydroxy-6-(hydroxymethyl)oxan-2-yl]oxy-1,5,6,7a-tetrahydrocyclopenta[d]pyran-4-carboxylate	Immunoglobulin alpha Fc receptor	FCAR	0.7528
MOL009660	methyl (1R,4aS,7R,7aS)-4a,7-dihydroxy-7-methyl-1-[(2S,3R,4S,5S,6R)-3,4,5-trihydroxy-6-(hydroxymethyl)oxan-2-yl]oxy-1,5,6,7a-tetrahydrocyclopenta[d]pyran-4-carboxylate	Serine/threonine-protein kinase Chk1	CHEK1	0.7625
MOL009660	methyl (1R,4aS,7R,7aS)-4a,7-dihydroxy-7-methyl-1-[(2S,3R,4S,5S,6R)-3,4,5-trihydroxy-6-(hydroxymethyl)oxan-2-yl]oxy-1,5,6,7a-tetrahydrocyclopenta[d]pyran-4-carboxylate	Intercellular adhesion molecule 2	ICAM2	0.8763
MOL009660	methyl (1R,4aS,7R,7aS)-4a,7-dihydroxy-7-methyl-1-[(2S,3R,4S,5S,6R)-3,4,5-trihydroxy-6-(hydroxymethyl)oxan-2-yl]oxy-1,5,6,7a-tetrahydrocyclopenta[d]pyran-4-carboxylate	Epidermal growth factor receptor	EGFR	0.8866
MOL009660	methyl (1R,4aS,7R,7aS)-4a,7-dihydroxy-7-methyl-1-[(2S,3R,4S,5S,6R)-3,4,5-trihydroxy-6-(hydroxymethyl)oxan-2-yl]oxy-1,5,6,7a-tetrahydrocyclopenta[d]pyran-4-carboxylate	Probable ATP-dependent RNA helicase DDX6	DDX6	0.9223
MOL009660	methyl (1R,4aS,7R,7aS)-4a,7-dihydroxy-7-methyl-1-[(2S,3R,4S,5S,6R)-3,4,5-trihydroxy-6-(hydroxymethyl)oxan-2-yl]oxy-1,5,6,7a-tetrahydrocyclopenta[d]pyran-4-carboxylate	Heat shock cognate 71 kDa protein	HSPA8	0.9412
MOL009660	methyl (1R,4aS,7R,7aS)-4a,7-dihydroxy-7-methyl-1-[(2S,3R,4S,5S,6R)-3,4,5-trihydroxy-6-(hydroxymethyl)oxan-2-yl]oxy-1,5,6,7a-tetrahydrocyclopenta[d]pyran-4-carboxylate	Carbonic anhydrase 12	CA12	0.9444
MOL009660	methyl (1R,4aS,7R,7aS)-4a,7-dihydroxy-7-methyl-1-[(2S,3R,4S,5S,6R)-3,4,5-trihydroxy-6-(hydroxymethyl)oxan-2-yl]oxy-1,5,6,7a-tetrahydrocyclopenta[d]pyran-4-carboxylate	ADP-ribose pyrophosphatase, mitochondrial	NUDT9	0.9517
MOL009660	methyl (1R,4aS,7R,7aS)-4a,7-dihydroxy-7-methyl-1-[(2S,3R,4S,5S,6R)-3,4,5-trihydroxy-6-(hydroxymethyl)oxan-2-yl]oxy-1,5,6,7a-tetrahydrocyclopenta[d]pyran-4-carboxylate	Carbonic anhydrase 1	CA1	0.9736
MOL009664	Physalin A	Histone deacetylase 8	HDAC8	0.5549
MOL009664	Physalin A	Ferrochelatase, mitochondrial	FECH	0.5557
MOL009664	Physalin A	Activated CDC42 kinase 1	TNK2	0.5581
MOL009664	Physalin A	Adenosylhomocysteinase	AHCY	0.5596
MOL009664	Physalin A	Glycogen phosphorylase, liver form	PYGL	0.5604
MOL009664	Physalin A	Protein-arginine deiminase type-4	PADI4	0.5608
MOL009664	Physalin A	Ephrin type-B receptor 4	EPHB4	0.5612
MOL009664	Physalin A	Glutathione S-transferase A1	GSTA1	0.5632
MOL009664	Physalin A	Adenosine kinase	ADK	0.5638
MOL009664	Physalin A	Dipeptidase 1	DPEP1	0.5658
MOL009664	Physalin A	Hepatocyte growth factor receptor	MET	0.5673
MOL009664	Physalin A	Deoxycytidine kinase	DCK	0.5766
MOL009664	Physalin A	Fibroblast growth factor receptor 2	FGFR2	0.578
MOL009664	Physalin A	Nuclear receptor subfamily 1 group I member 3	NR1I3	0.5785
MOL009664	Physalin A	Caspase-7	CASP7	0.5802
MOL009664	Physalin A	Retinoic acid receptor RXR-alpha	RXRA	0.5809
MOL009664	Physalin A	Placenta growth factor	PGF	0.5822
MOL009664	Physalin A	Urokinase-type plasminogen activator	PLAU	0.5825
MOL009664	Physalin A	SEC14-like protein 2	SEC14L2	0.583
MOL009664	Physalin A	Oxysterols receptor LXR-alpha	NR1H3	0.5868
MOL009664	Physalin A	Macrophage metalloelastase	MMP12	0.5904
MOL009664	Physalin A	Complement C1r subcomponent	C1R	0.5904
MOL009664	Physalin A	Trafficking protein particle complex subunit 3	TRAPPC3	0.5934
MOL009664	Physalin A	3-hydroxy-3-methylglutaryl-coenzyme A reductase	HMGCR	0.5962
MOL009664	Physalin A	Tyrosine-protein kinase SYK	SYK	0.5968
MOL009664	Physalin A	3-phosphoinositide-dependent protein kinase 1	PDPK1	0.6006
MOL009664	Physalin A	Cytidine deaminase	CDA	0.605
MOL009664	Physalin A	Fatty acid-binding protein, brain	FABP7	0.6056
MOL009664	Physalin A	Alcohol dehydrogenase class-3	ADH5	0.6076
MOL009664	Physalin A	Phenylalanine-4-hydroxylase	PAH	0.6122
MOL009664	Physalin A	Tyrosine-protein kinase ITK/TSK	ITK	0.6186
MOL009664	Physalin A	Serine/threonine-protein kinase PLK1	PLK1	0.6213
MOL009664	Physalin A	Dihydrofolate reductase	DHFR	0.6229
MOL009664	Physalin A	Receptor tyrosine-protein kinase erbB-4	ERBB4	0.6269
MOL009664	Physalin A	Tyrosine-protein kinase JAK3	JAK3	0.6287
MOL009664	Physalin A	Peroxisome proliferator-activated receptor alpha	PPARA	0.6344
MOL009664	Physalin A	Tyrosine-protein phosphatase non-receptor type 11	PTPN11	0.6353
MOL009664	Physalin A	Galectin-7	LGALS7; LGALS7B	0.6371
MOL009664	Physalin A	Nuclear receptor ROR-alpha	RORA	0.6433
MOL009664	Physalin A	Estrogen receptor beta	ESR2	0.6433
MOL009664	Physalin A	Interferon-stimulated gene 20 kDa protein	ISG20	0.6473
MOL009664	Physalin A	Steroid hormone receptor ERR1	ESRRA	0.6487
MOL009664	Physalin A	Peptidyl-prolyl cis-trans isomerase FKBP1A	FKBP1A	0.6508
MOL009664	Physalin A	Heat shock cognate 71 kDa protein	HSPA8	0.652
MOL009664	Physalin A	TGF-beta receptor type-1	TGFBR1	0.6558
MOL009664	Physalin A	Mineralocorticoid receptor	NR3C2	0.6568
MOL009664	Physalin A	Macrophage migration inhibitory factor	MIF	0.6623
MOL009664	Physalin A	Glycogen synthase kinase-3 beta	GSK3B	0.6642
MOL009664	Physalin A	Nuclear receptor subfamily 1 group I member 2	NR1I2	0.6644
MOL009664	Physalin A	Cathepsin B	CTSB	0.6689
MOL009664	Physalin A	Cyclin-A2	CCNA2	0.6692
MOL009664	Physalin A	Coagulation factor VII	F7	0.6706
MOL009664	Physalin A	TGF-beta receptor type-2	TGFBR2	0.673
MOL009664	Physalin A	Gastrotropin	FABP6	0.6756
MOL009664	Physalin A	Sorbitol dehydrogenase	SORD	0.6833
MOL009664	Physalin A	Tyrosine-protein phosphatase non-receptor type 1	PTPN1	0.6869
MOL009664	Physalin A	cAMP-dependent protein kinase catalytic subunit alpha	PRKACA	0.6913
MOL009664	Physalin A	Purine nucleoside phosphorylase	PNP	0.6913
MOL009664	Physalin A	Coagulation factor X	F10	0.6922
MOL009664	Physalin A	Phenylethanolamine N-methyltransferase	PNMT	0.6952
MOL009664	Physalin A	Alcohol dehydrogenase 1C	ADH1C	0.698
MOL009664	Physalin A	Dipeptidyl peptidase 4	DPP4	0.7
MOL009664	Physalin A	Cathepsin D	CTSD	0.7061
MOL009664	Physalin A	Renin	REN	0.7067
MOL009664	Physalin A	E3 ubiquitin-protein ligase Mdm2	MDM2	0.7098
MOL009664	Physalin A	Aldo-keto reductase family 1 member C1	AKR1C1	0.7101
MOL009664	Physalin A	Methionine aminopeptidase 2	METAP2	0.7114
MOL009664	Physalin A	Catenin alpha-1	CTNNA1	0.7132
MOL009664	Physalin A	Serine protease hepsin	HPN	0.7161
MOL009664	Physalin A	Cytochrome P450 2C9	CYP2C9	0.7201
MOL009664	Physalin A	Fatty acid-binding protein, adipocyte	FABP4	0.7244
MOL009664	Physalin A	Cathepsin K	CTSK	0.7263
MOL009664	Physalin A	Angiogenin	ANG	0.7289
MOL009664	Physalin A	Proto-oncogene tyrosine-protein kinase Src	SRC	0.7299
MOL009664	Physalin A	Sex hormone-binding globulin	SHBG	0.7308
MOL009664	Physalin A	Neutrophil collagenase	MMP8	0.7339
MOL009664	Physalin A	Group 10 secretory phospholipase A2	PLA2G10	0.7371
MOL009664	Physalin A	Aldo-keto reductase family 1 member C3	AKR1C3	0.7423
MOL009664	Physalin A	Heat shock protein HSP 90-alpha	HSP90AA1	0.7443
MOL009664	Physalin A	Mitogen-activated protein kinase 1	MAPK1	0.7451
MOL009664	Physalin A	Protein farnesyltransferase/geranylgeranyltransferase type-1 subunit alpha	FNTA	0.7464
MOL009664	Physalin A	Peroxisome proliferator-activated receptor gamma	PPARG	0.75
MOL009664	Physalin A	Estrogen receptor	ESR1	0.75
MOL009664	Physalin A	Carbonic anhydrase 12	CA12	0.7604
MOL009664	Physalin A	SPARC	SPARC	0.8109
MOL009664	Physalin A	Beta-secretase 1	BACE1	0.8268
MOL009664	Physalin A	Epidermal growth factor receptor	EGFR	0.8269
MOL009664	Physalin A	Vascular endothelial growth factor receptor 2	KDR	0.8306
MOL009664	Physalin A	Caspase-3	CASP3	0.8417
MOL009664	Physalin A	Collagenase 3	MMP13	0.8432
MOL009664	Physalin A	P-selectin	SELP	0.8531
MOL009664	Physalin A	Glutaminyl-peptide cyclotransferase	QPCT	0.8581
MOL009664	Physalin A	Transthyretin	TTR	0.8586
MOL009664	Physalin A	Mitogen-activated protein kinase 14	MAPK14	0.8601
MOL009664	Physalin A	Mitogen-activated protein kinase 8	MAPK8	0.8614
MOL009664	Physalin A	Kinesin-like protein KIF11	KIF11	0.862
MOL009664	Physalin A	Progesterone receptor	PGR	0.8782
MOL009664	Physalin A	Peroxisome proliferator-activated receptor delta	PPARD	0.888
MOL009664	Physalin A	Serine/threonine-protein kinase Chk1	CHEK1	0.9006
MOL009664	Physalin A	Liver carboxylesterase 1	CES1	0.9029
MOL009664	Physalin A	Complement factor D	CFD	0.9081
MOL009664	Physalin A	Apolipoprotein A-II	APOA2	0.9235
MOL009664	Physalin A	Probable ATP-dependent RNA helicase DDX6	DDX6	0.9322
MOL009664	Physalin A	Triggering receptor expressed on myeloid cells 1	TREM1	0.9334
MOL009664	Physalin A	Androgen receptor	AR	0.934
MOL009664	Physalin A	Cholinesterase	BCHE	0.9381
MOL009664	Physalin A	Stromelysin-1	MMP3	0.9412
MOL009664	Physalin A	Carbonic anhydrase 2	CA2	0.9422
MOL009664	Physalin A	Oxysterols receptor LXR-beta	NR1H2	0.9464
MOL009664	Physalin A	Complement factor B	CFB	0.9567
MOL009664	Physalin A	Vitamin D-binding protein	GC	0.9615
MOL009664	Physalin A	Annexin A5	ANXA5	0.9627
MOL009664	Physalin A	Prothrombin	F2	0.9728
MOL009664	Physalin A	Glutathione S-transferase P	GSTP1	0.9819
MOL009664	Physalin A	Peptidyl-prolyl cis-trans isomerase A	PPIA	0.9851
MOL009664	Physalin A	Bone morphogenetic protein 2	BMP2	0.9938
MOL009664	Physalin A	Mitogen-activated protein kinase 10	MAPK10	0.9955
MOL009678	lanost-8-enol	Cytochrome P450 2C8	CYP2C8	0.5897
MOL009678	lanost-8-enol	Phospholipase A2, membrane associated	PLA2G2A	0.5917
MOL009678	lanost-8-enol	Fatty acid-binding protein, brain	FABP7	0.5919
MOL009678	lanost-8-enol	Hepatocyte nuclear factor 4-gamma	HNF4G	0.5959
MOL009678	lanost-8-enol	Tyrosine-protein kinase SYK	SYK	0.5964
MOL009678	lanost-8-enol	Fibroblast growth factor receptor 2	FGFR2	0.5967
MOL009678	lanost-8-enol	Dipeptidyl peptidase 4	DPP4	0.5967
MOL009678	lanost-8-enol	Catenin alpha-1	CTNNA1	0.5967
MOL009678	lanost-8-enol	Renin	REN	0.5969
MOL009678	lanost-8-enol	Placenta growth factor	PGF	0.5973
MOL009678	lanost-8-enol	Peroxisome proliferator-activated receptor delta	PPARD	0.6021
MOL009678	lanost-8-enol	Peroxisome proliferator-activated receptor alpha	PPARA	0.606
MOL009678	lanost-8-enol	Tyrosine-protein kinase ITK/TSK	ITK	0.6075
MOL009678	lanost-8-enol	Alpha-1-antitrypsin	SERPINA1	0.6095
MOL009678	lanost-8-enol	Retinol-binding protein 4	RBP4	0.6196
MOL009678	lanost-8-enol	E3 ubiquitin-protein ligase Mdm2	MDM2	0.622
MOL009678	lanost-8-enol	Phenylethanolamine N-methyltransferase	PNMT	0.6223
MOL009678	lanost-8-enol	Retinoic acid receptor RXR-alpha	RXRA	0.6269
MOL009678	lanost-8-enol	Ganglioside GM2 activator	GM2A	0.6311
MOL009678	lanost-8-enol	Oxysterols receptor LXR-beta	NR1H2	0.632
MOL009678	lanost-8-enol	Nuclear receptor subfamily 1 group I member 3	NR1I3	0.6333
MOL009678	lanost-8-enol	Oxysterols receptor LXR-alpha	NR1H3	0.6376
MOL009678	lanost-8-enol	Flavin reductase	BLVRB	0.6402
MOL009678	lanost-8-enol	Cyclin-A2	CCNA2	0.6406
MOL009678	lanost-8-enol	Glutathione S-transferase A1	GSTA1	0.6439
MOL009678	lanost-8-enol	Alcohol dehydrogenase class-3	ADH5	0.6442
MOL009678	lanost-8-enol	Carbonic anhydrase 1	CA1	0.6479
MOL009678	lanost-8-enol	Histone deacetylase 8	HDAC8	0.6556
MOL009678	lanost-8-enol	Ferrochelatase, mitochondrial	FECH	0.6618
MOL009678	lanost-8-enol	Sex hormone-binding globulin	SHBG	0.664
MOL009678	lanost-8-enol	Fatty acid-binding protein, adipocyte	FABP4	0.683
MOL009678	lanost-8-enol	Dihydrofolate reductase	DHFR	0.6873
MOL009678	lanost-8-enol	Glutathione S-transferase P	GSTP1	0.6948
MOL009678	lanost-8-enol	Aldo-keto reductase family 1 member C1	AKR1C1	0.6962
MOL009678	lanost-8-enol	Group 10 secretory phospholipase A2	PLA2G10	0.6985
MOL009678	lanost-8-enol	Complement factor D	CFD	0.6991
MOL009678	lanost-8-enol	Estrogen-related receptor gamma	ESRRG	0.6992
MOL009678	lanost-8-enol	Protein farnesyltransferase/geranylgeranyltransferase type-1 subunit alpha	FNTA	0.7078
MOL009678	lanost-8-enol	Cholinesterase	BCHE	0.7081
MOL009678	lanost-8-enol	Steroid hormone receptor ERR1	ESRRA	0.7103
MOL009678	lanost-8-enol	Heat shock cognate 71 kDa protein	HSPA8	0.7107
MOL009678	lanost-8-enol	Liver carboxylesterase 1	CES1	0.7235
MOL009678	lanost-8-enol	cAMP-dependent protein kinase catalytic subunit alpha	PRKACA	0.7241
MOL009678	lanost-8-enol	Gastrotropin	FABP6	0.7261
MOL009678	lanost-8-enol	Tyrosine-protein phosphatase non-receptor type 11	PTPN11	0.7263
MOL009678	lanost-8-enol	TGF-beta receptor type-1	TGFBR1	0.7264
MOL009678	lanost-8-enol	Annexin A5	ANXA5	0.7282
MOL009678	lanost-8-enol	Beta-secretase 1	BACE1	0.7293
MOL009678	lanost-8-enol	Troponin C, slow skeletal and cardiac muscles	TNNC1	0.733
MOL009678	lanost-8-enol	Dual specificity protein phosphatase 6	DUSP6	0.7333
MOL009678	lanost-8-enol	Mitogen-activated protein kinase 8	MAPK8	0.7344
MOL009678	lanost-8-enol	Epidermal growth factor receptor	EGFR	0.737
MOL009678	lanost-8-enol	3-phosphoinositide-dependent protein kinase 1	PDPK1	0.7376
MOL009678	lanost-8-enol	Serine/threonine-protein phosphatase 5	PPP5C	0.7387
MOL009678	lanost-8-enol	Coagulation factor X	F10	0.7398
MOL009678	lanost-8-enol	Methionine aminopeptidase 2	METAP2	0.7403
MOL009678	lanost-8-enol	Estrogen receptor	ESR1	0.7407
MOL009678	lanost-8-enol	Proto-oncogene tyrosine-protein kinase Src	SRC	0.7413
MOL009678	lanost-8-enol	Lanosterol synthase	LSS	0.7469
MOL009678	lanost-8-enol	Alpha-tocopherol transfer protein	TTPA	0.747
MOL009678	lanost-8-enol	Mineralocorticoid receptor	NR3C2	0.7626
MOL009678	lanost-8-enol	Trafficking protein particle complex subunit 3	TRAPPC3	0.7645
MOL009678	lanost-8-enol	Bile acid receptor	NR1H4	0.785
MOL009678	lanost-8-enol	Prothrombin	F2	0.7858
MOL009678	lanost-8-enol	Androgen receptor	AR	0.8196
MOL009678	lanost-8-enol	Progesterone receptor	PGR	0.8287
MOL009678	lanost-8-enol	SEC14-like protein 2	SEC14L2	0.8341
MOL009678	lanost-8-enol	Caspase-3	CASP3	0.8485
MOL009678	lanost-8-enol	Peptidyl-prolyl cis-trans isomerase FKBP1A	FKBP1A	0.851
MOL009678	lanost-8-enol	Integrin alpha-L	ITGAL	0.8533
MOL009678	lanost-8-enol	Collagenase 3	MMP13	0.867
MOL009678	lanost-8-enol	Mitogen-activated protein kinase 14	MAPK14	0.8939
MOL009678	lanost-8-enol	Aldo-keto reductase family 1 member C3	AKR1C3	0.8982
MOL009678	lanost-8-enol	Caspase-7	CASP7	0.9054
MOL009678	lanost-8-enol	Peptidyl-prolyl cis-trans isomerase A	PPIA	0.9208
MOL009678	lanost-8-enol	Carbonic anhydrase 2	CA2	0.932
MOL009678	lanost-8-enol	Estradiol 17-beta-dehydrogenase 11	HSD17B11	0.9425
MOL009678	lanost-8-enol	Peroxisome proliferator-activated receptor gamma	PPARG	0.9431
MOL009678	lanost-8-enol	Vitamin D-binding protein	GC	0.9459
MOL009678	lanost-8-enol	Kinesin-like protein KIF11	KIF11	0.9463
MOL009678	lanost-8-enol	Mitogen-activated protein kinase 10	MAPK10	0.9468
MOL009678	lanost-8-enol	Vascular endothelial growth factor receptor 2	KDR	0.9469
MOL009678	lanost-8-enol	Steryl-sulfatase	STS	0.9735
MOL009678	lanost-8-enol	Apolipoprotein A-II	APOA2	0.9781
MOL009678	lanost-8-enol	Nuclear receptor ROR-alpha	RORA	0.9803
MOL009678	lanost-8-enol	Mitogen-activated protein kinase 1	MAPK1	0.9844
MOL009678	lanost-8-enol	Transthyretin	TTR	0.9885
MOL009678	lanost-8-enol	MAP kinase-activated protein kinase 2	MAPKAPK2	0.9946
MOL009678	lanost-8-enol	Bone morphogenetic protein 2	BMP2	0.9978
MOL009678	lanost-8-enol	Aldo-keto reductase family 1 member C2	AKR1C2	0.9992
MOL009678	lanost-8-enol	Thyroid hormone receptor beta	THRB	0.9997
MOL009621	24-methylenelanost-8-enol	Tryptase beta-2	TPSB2	0.204
MOL009621	24-methylenelanost-8-enol	Riboflavin kinase	RFK	0.2164
MOL009621	24-methylenelanost-8-enol	Peptidyl-prolyl cis-trans isomerase FKBP1B	FKBP1B	0.2367
MOL009621	24-methylenelanost-8-enol	Trifunctional purine biosynthetic protein adenosine-3	GART	0.2449
MOL009621	24-methylenelanost-8-enol	Eukaryotic translation initiation factor 4E	EIF4E	0.2524
MOL009621	24-methylenelanost-8-enol	Glutamate carboxypeptidase 2	FOLH1	0.2594
MOL009621	24-methylenelanost-8-enol	Insulin receptor	INSR	0.2698
MOL009621	24-methylenelanost-8-enol	Branched-chain-amino-acid aminotransferase, mitochondrial	BCAT2	0.2716
MOL009621	24-methylenelanost-8-enol	Neprilysin	MME	0.2718
MOL009621	24-methylenelanost-8-enol	Ornithine aminotransferase, mitochondrial	OAT	0.2805
MOL009621	24-methylenelanost-8-enol	Betaine--homocysteine S-methyltransferase 1	BHMT	0.283
MOL009621	24-methylenelanost-8-enol	Histone-lysine N-methyltransferase SETD7	SETD7	0.2976
MOL009621	24-methylenelanost-8-enol	Chitotriosidase-1	CHIT1	0.3002
MOL009621	24-methylenelanost-8-enol	Glutathione S-transferase theta-2	GSTT2	0.3103
MOL009621	24-methylenelanost-8-enol	Leukotriene A-4 hydrolase	LTA4H	0.3164
MOL009621	24-methylenelanost-8-enol	Glutathione S-transferase Mu 1	GSTM1	0.3169
MOL009621	24-methylenelanost-8-enol	Medium-chain specific acyl-CoA dehydrogenase, mitochondrial	ACADM	0.3172
MOL009621	24-methylenelanost-8-enol	Endothelial protein C receptor	PROCR	0.319
MOL009621	24-methylenelanost-8-enol	Bcl-2-like protein 1	BCL2L1	0.3264
MOL009621	24-methylenelanost-8-enol	Cathepsin K	CTSK	0.3276
MOL009621	24-methylenelanost-8-enol	Cathepsin B	CTSB	0.3409
MOL009621	24-methylenelanost-8-enol	Fatty acid-binding protein, adipocyte	FABP4	0.3499
MOL009621	24-methylenelanost-8-enol	Tyrosine-protein kinase CSK	CSK	0.3512
MOL009621	24-methylenelanost-8-enol	Caspase-1	CASP1	0.3535
MOL009621	24-methylenelanost-8-enol	Cathepsin F	CTSF	0.3543
MOL009621	24-methylenelanost-8-enol	Phosphatidylcholine transfer protein	PCTP	0.361
MOL009621	24-methylenelanost-8-enol	Heme oxygenase 1	HMOX1	0.3723
MOL009621	24-methylenelanost-8-enol	Chymase	CMA1	0.3727
MOL009621	24-methylenelanost-8-enol	S-adenosylmethionine decarboxylase proenzyme	AMD1	0.3732
MOL009621	24-methylenelanost-8-enol	Baculoviral IAP repeat-containing protein 7	BIRC7	0.3734
MOL009621	24-methylenelanost-8-enol	RAC-beta serine/threonine-protein kinase	AKT2	0.3757
MOL009621	24-methylenelanost-8-enol	Phosphatidylinositol 3-kinase regulatory subunit alpha	PIK3R1	0.3767
MOL009621	24-methylenelanost-8-enol	Growth factor receptor-bound protein 2	GRB2	0.3979
MOL009621	24-methylenelanost-8-enol	Dipeptidase 1	DPEP1	0.4029
MOL009621	24-methylenelanost-8-enol	Angiopoietin-1 receptor	TEK	0.4083
MOL009621	24-methylenelanost-8-enol	Tyrosine-protein kinase HCK	HCK	0.41
MOL009621	24-methylenelanost-8-enol	Tyrosine-protein kinase JAK2	JAK2	0.4127
MOL009621	24-methylenelanost-8-enol	Disintegrin and metalloproteinase domain-containing protein 17	ADAM17	0.4133
MOL009621	24-methylenelanost-8-enol	Protein-glutamine gamma-glutamyltransferase E	TGM3	0.4158
MOL009621	24-methylenelanost-8-enol	Coagulation factor VII	F7	0.4166
MOL009621	24-methylenelanost-8-enol	Heat shock protein HSP 90-beta	HSP90AB1	0.4216
MOL009621	24-methylenelanost-8-enol	Deoxycytidine kinase	DCK	0.422
MOL009621	24-methylenelanost-8-enol	Vitamin D3 receptor	VDR	0.4231
MOL009621	24-methylenelanost-8-enol	Serine/threonine-protein phosphatase PP1-gamma catalytic subunit	PPP1CC	0.4256
MOL009621	24-methylenelanost-8-enol	Retinoic acid receptor RXR-beta	RXRB	0.428
MOL009621	24-methylenelanost-8-enol	Protein S100-A9	S100A9	0.428
MOL009621	24-methylenelanost-8-enol	Aldehyde dehydrogenase, mitochondrial	ALDH2	0.4473
MOL009621	24-methylenelanost-8-enol	Protein farnesyltransferase/geranylgeranyltransferase type-1 subunit alpha	FNTA	0.4612
MOL009621	24-methylenelanost-8-enol	Protein kinase C theta type	PRKCQ	0.4638
MOL009621	24-methylenelanost-8-enol	Cellular retinoic acid-binding protein 2	CRABP2	0.4639
MOL009621	24-methylenelanost-8-enol	Nuclear receptor subfamily 1 group I member 2	NR1I2	0.4639
MOL009621	24-methylenelanost-8-enol	Tyrosine-protein kinase ZAP-70	ZAP70	0.4668
MOL009621	24-methylenelanost-8-enol	Sorbitol dehydrogenase	SORD	0.468
MOL009621	24-methylenelanost-8-enol	Retinoic acid receptor alpha	RARA	0.4735
MOL009621	24-methylenelanost-8-enol	Peptidyl-prolyl cis-trans isomerase FKBP1A	FKBP1A	0.4739
MOL009621	24-methylenelanost-8-enol	Histamine N-methyltransferase	HNMT	0.4797
MOL009621	24-methylenelanost-8-enol	Macrophage metalloelastase	MMP12	0.4831
MOL009621	24-methylenelanost-8-enol	C-1-tetrahydrofolate synthase, cytoplasmic	MTHFD1	0.4844
MOL009621	24-methylenelanost-8-enol	Stromelysin-1	MMP3	0.4866
MOL009621	24-methylenelanost-8-enol	Cytochrome P450 2C9	CYP2C9	0.4877
MOL009621	24-methylenelanost-8-enol	Neutrophil gelatinase-associated lipocalin	LCN2	0.4964
MOL009621	24-methylenelanost-8-enol	Peroxisome proliferator-activated receptor delta	PPARD	0.4979
MOL009621	24-methylenelanost-8-enol	Thyroid hormone receptor alpha	THRA	0.4991
MOL009621	24-methylenelanost-8-enol	Interleukin-2	IL2	0.4998
MOL009621	24-methylenelanost-8-enol	Retinoic acid receptor beta	RARB	0.502
MOL009621	24-methylenelanost-8-enol	Histo-blood group ABO system transferase	ABO	0.5027
MOL009621	24-methylenelanost-8-enol	Cyclin-T1	CCNT1	0.5075
MOL009621	24-methylenelanost-8-enol	3-hydroxy-3-methylglutaryl-coenzyme A reductase	HMGCR	0.5107
MOL009621	24-methylenelanost-8-enol	Lactoylglutathione lyase	GLO1	0.5125
MOL009621	24-methylenelanost-8-enol	72 kDa type IV collagenase	MMP2	0.5361
MOL009621	24-methylenelanost-8-enol	Neutrophil collagenase	MMP8	0.5362
MOL009621	24-methylenelanost-8-enol	Retinoic acid receptor gamma	RARG	0.5368
MOL009621	24-methylenelanost-8-enol	Fatty acid-binding protein, heart	FABP3	0.538
MOL009621	24-methylenelanost-8-enol	Glucocorticoid receptor	NR3C1	0.5385
MOL009621	24-methylenelanost-8-enol	Peroxisome proliferator-activated receptor alpha	PPARA	0.5389
MOL009621	24-methylenelanost-8-enol	Dual specificity mitogen-activated protein kinase kinase 1	MAP2K1	0.5393
MOL009621	24-methylenelanost-8-enol	Ganglioside GM2 activator	GM2A	0.5446
MOL009621	24-methylenelanost-8-enol	Mitogen-activated protein kinase 10	MAPK10	0.5468
MOL009621	24-methylenelanost-8-enol	Fatty acid-binding protein, brain	FABP7	0.5503
MOL009621	24-methylenelanost-8-enol	Cytochrome P450 2C8	CYP2C8	0.5576
MOL009621	24-methylenelanost-8-enol	Ferrochelatase, mitochondrial	FECH	0.5581
MOL009621	24-methylenelanost-8-enol	Alpha-1-antitrypsin	SERPINA1	0.5586
MOL009621	24-methylenelanost-8-enol	Retinoic acid receptor RXR-alpha	RXRA	0.5644
MOL009621	24-methylenelanost-8-enol	Flavin reductase	BLVRB	0.5662
MOL009621	24-methylenelanost-8-enol	Tyrosine-protein phosphatase non-receptor type 1	PTPN1	0.5691
MOL009621	24-methylenelanost-8-enol	Tyrosine-protein kinase ITK/TSK	ITK	0.573
MOL009621	24-methylenelanost-8-enol	Hepatocyte nuclear factor 4-gamma	HNF4G	0.5732
MOL009621	24-methylenelanost-8-enol	Methionine aminopeptidase 2	METAP2	0.5758
MOL009621	24-methylenelanost-8-enol	Retinol-binding protein 4	RBP4	0.5763
MOL009621	24-methylenelanost-8-enol	Catenin alpha-1	CTNNA1	0.582
MOL009621	24-methylenelanost-8-enol	Vascular endothelial growth factor receptor 2	KDR	0.5827
MOL009621	24-methylenelanost-8-enol	Steroid hormone receptor ERR1	ESRRA	0.5838
MOL009621	24-methylenelanost-8-enol	Adenosine kinase	ADK	0.586
MOL009621	24-methylenelanost-8-enol	Fibroblast growth factor receptor 2	FGFR2	0.5888
MOL009621	24-methylenelanost-8-enol	Nuclear receptor subfamily 1 group I member 3	NR1I3	0.5895
MOL009621	24-methylenelanost-8-enol	Hepatocyte growth factor receptor	MET	0.5896
MOL009621	24-methylenelanost-8-enol	Glycogen synthase kinase-3 beta	GSK3B	0.5916
MOL009621	24-methylenelanost-8-enol	Tyrosine-protein kinase JAK3	JAK3	0.592
MOL009621	24-methylenelanost-8-enol	Heat shock protein HSP 90-alpha	HSP90AA1	0.5922
MOL009621	24-methylenelanost-8-enol	Alcohol dehydrogenase class-3	ADH5	0.593
MOL009621	24-methylenelanost-8-enol	Lanosterol synthase	LSS	0.5931
MOL009621	24-methylenelanost-8-enol	Gastrotropin	FABP6	0.5937
MOL009621	24-methylenelanost-8-enol	Phospholipase A2, membrane associated	PLA2G2A	0.5941
MOL009621	24-methylenelanost-8-enol	Placenta growth factor	PGF	0.596
MOL009621	24-methylenelanost-8-enol	Renin	REN	0.596
MOL009621	24-methylenelanost-8-enol	Dihydrofolate reductase	DHFR	0.5967
MOL009621	24-methylenelanost-8-enol	Dipeptidyl peptidase 4	DPP4	0.6008
MOL009621	24-methylenelanost-8-enol	Oxysterols receptor LXR-alpha	NR1H3	0.6011
MOL009621	24-methylenelanost-8-enol	Receptor tyrosine-protein kinase erbB-4	ERBB4	0.602
MOL009621	24-methylenelanost-8-enol	Oxysterols receptor LXR-beta	NR1H2	0.604
MOL009621	24-methylenelanost-8-enol	Tyrosine-protein kinase SYK	SYK	0.6079
MOL009621	24-methylenelanost-8-enol	Thymidylate synthase	TYMS	0.6087
MOL009621	24-methylenelanost-8-enol	Glutathione reductase, mitochondrial	GSR	0.6095
MOL009621	24-methylenelanost-8-enol	Glutathione S-transferase A1	GSTA1	0.6157
MOL009621	24-methylenelanost-8-enol	Carbonic anhydrase 1	CA1	0.6166
MOL009621	24-methylenelanost-8-enol	Estrogen-related receptor gamma	ESRRG	0.6215
MOL009621	24-methylenelanost-8-enol	Alcohol dehydrogenase 1C	ADH1C	0.628
MOL009621	24-methylenelanost-8-enol	Insulin-like growth factor 1 receptor	IGF1R	0.6296
MOL009621	24-methylenelanost-8-enol	Estrogen receptor beta	ESR2	0.634
MOL009621	24-methylenelanost-8-enol	cAMP-dependent protein kinase catalytic subunit alpha	PRKACA	0.6372
MOL009621	24-methylenelanost-8-enol	Serine/threonine-protein kinase Chk1	CHEK1	0.6458
MOL009621	24-methylenelanost-8-enol	Dual specificity protein phosphatase 6	DUSP6	0.6524
MOL009621	24-methylenelanost-8-enol	Liver carboxylesterase 1	CES1	0.656
MOL009621	24-methylenelanost-8-enol	Sex hormone-binding globulin	SHBG	0.6636
MOL009621	24-methylenelanost-8-enol	Cyclin-A2	CCNA2	0.6733
MOL009621	24-methylenelanost-8-enol	Prothrombin	F2	0.6738
MOL009621	24-methylenelanost-8-enol	Complement factor D	CFD	0.677
MOL009621	24-methylenelanost-8-enol	Ephrin type-B receptor 4	EPHB4	0.6816
MOL009621	24-methylenelanost-8-enol	3-phosphoinositide-dependent protein kinase 1	PDPK1	0.6867
MOL009621	24-methylenelanost-8-enol	Histone deacetylase 8	HDAC8	0.6963
MOL009621	24-methylenelanost-8-enol	Group 10 secretory phospholipase A2	PLA2G10	0.6991
MOL009621	24-methylenelanost-8-enol	E3 ubiquitin-protein ligase Mdm2	MDM2	0.703
MOL009621	24-methylenelanost-8-enol	Coagulation factor X	F10	0.704
MOL009621	24-methylenelanost-8-enol	Tyrosine-protein phosphatase non-receptor type 11	PTPN11	0.7143
MOL009621	24-methylenelanost-8-enol	Glutathione S-transferase P	GSTP1	0.7238
MOL009621	24-methylenelanost-8-enol	Peroxisome proliferator-activated receptor gamma	PPARG	0.7241
MOL009621	24-methylenelanost-8-enol	Alpha-tocopherol transfer protein	TTPA	0.7244
MOL009621	24-methylenelanost-8-enol	Epidermal growth factor receptor	EGFR	0.7252
MOL009621	24-methylenelanost-8-enol	TGF-beta receptor type-1	TGFBR1	0.7255
MOL009621	24-methylenelanost-8-enol	Trafficking protein particle complex subunit 3	TRAPPC3	0.7272
MOL009621	24-methylenelanost-8-enol	Cholinesterase	BCHE	0.7279
MOL009621	24-methylenelanost-8-enol	Caspase-3	CASP3	0.7281
MOL009621	24-methylenelanost-8-enol	Annexin A5	ANXA5	0.7317
MOL009621	24-methylenelanost-8-enol	Serine/threonine-protein phosphatase 5	PPP5C	0.7438
MOL009621	24-methylenelanost-8-enol	Phenylethanolamine N-methyltransferase	PNMT	0.7439
MOL009621	24-methylenelanost-8-enol	Androgen receptor	AR	0.7439
MOL009621	24-methylenelanost-8-enol	Mitogen-activated protein kinase 8	MAPK8	0.7447
MOL009621	24-methylenelanost-8-enol	Troponin C, slow skeletal and cardiac muscles	TNNC1	0.7469
MOL009621	24-methylenelanost-8-enol	Proto-oncogene tyrosine-protein kinase Src	SRC	0.7492
MOL009621	24-methylenelanost-8-enol	Bile acid receptor	NR1H4	0.7623
MOL009621	24-methylenelanost-8-enol	Aldo-keto reductase family 1 member C1	AKR1C1	0.7633
MOL009621	24-methylenelanost-8-enol	Transthyretin	TTR	0.7773
MOL009621	24-methylenelanost-8-enol	Mitogen-activated protein kinase 14	MAPK14	0.7835
MOL009621	24-methylenelanost-8-enol	Mineralocorticoid receptor	NR3C2	0.7849
MOL009621	24-methylenelanost-8-enol	Estrogen receptor	ESR1	0.7849
MOL009621	24-methylenelanost-8-enol	Beta-secretase 1	BACE1	0.8289
MOL009621	24-methylenelanost-8-enol	SEC14-like protein 2	SEC14L2	0.8349
MOL009621	24-methylenelanost-8-enol	Aldo-keto reductase family 1 member C3	AKR1C3	0.8493
MOL009621	24-methylenelanost-8-enol	Estradiol 17-beta-dehydrogenase 11	HSD17B11	0.8666
MOL009621	24-methylenelanost-8-enol	Vitamin D-binding protein	GC	0.8963
MOL009621	24-methylenelanost-8-enol	Collagenase 3	MMP13	0.9087
MOL009621	24-methylenelanost-8-enol	Kinesin-like protein KIF11	KIF11	0.9229
MOL009621	24-methylenelanost-8-enol	Integrin alpha-L	ITGAL	0.9336
MOL009621	24-methylenelanost-8-enol	Nuclear receptor ROR-alpha	RORA	0.9392
MOL009621	24-methylenelanost-8-enol	Carbonic anhydrase 2	CA2	0.9435
MOL009621	24-methylenelanost-8-enol	Mitogen-activated protein kinase 1	MAPK1	0.9516
MOL009621	24-methylenelanost-8-enol	Progesterone receptor	PGR	0.9653
MOL009621	24-methylenelanost-8-enol	Caspase-7	CASP7	0.9694
MOL009621	24-methylenelanost-8-enol	Apolipoprotein A-II	APOA2	0.9714
MOL009621	24-methylenelanost-8-enol	Thyroid hormone receptor beta	THRB	0.9777
MOL009621	24-methylenelanost-8-enol	Steryl-sulfatase	STS	0.9826
MOL009621	24-methylenelanost-8-enol	Bone morphogenetic protein 2	BMP2	0.988
MOL009621	24-methylenelanost-8-enol	MAP kinase-activated protein kinase 2	MAPKAPK2	0.9882
MOL009621	24-methylenelanost-8-enol	Aldo-keto reductase family 1 member C2	AKR1C2	0.9986
MOL009633	31-norlanost-9(11)-enol	Fibroblast growth factor receptor 2	FGFR2	0.5833
MOL009633	31-norlanost-9(11)-enol	Cytochrome P450 2C8	CYP2C8	0.5842
MOL009633	31-norlanost-9(11)-enol	Glycogen synthase kinase-3 beta	GSK3B	0.585
MOL009633	31-norlanost-9(11)-enol	Alpha-1-antitrypsin	SERPINA1	0.5851
MOL009633	31-norlanost-9(11)-enol	Neutrophil collagenase	MMP8	0.5863
MOL009633	31-norlanost-9(11)-enol	Serine/threonine-protein kinase Chk1	CHEK1	0.5872
MOL009633	31-norlanost-9(11)-enol	Catenin alpha-1	CTNNA1	0.5903
MOL009633	31-norlanost-9(11)-enol	Tyrosine-protein phosphatase non-receptor type 1	PTPN1	0.5925
MOL009633	31-norlanost-9(11)-enol	Aldo-keto reductase family 1 member C3	AKR1C3	0.5964
MOL009633	31-norlanost-9(11)-enol	Placenta growth factor	PGF	0.5969
MOL009633	31-norlanost-9(11)-enol	Renin	REN	0.5991
MOL009633	31-norlanost-9(11)-enol	Tyrosine-protein kinase ITK/TSK	ITK	0.5991
MOL009633	31-norlanost-9(11)-enol	Retinol-binding protein 4	RBP4	0.6051
MOL009633	31-norlanost-9(11)-enol	Cyclin-A2	CCNA2	0.6108
MOL009633	31-norlanost-9(11)-enol	Tyrosine-protein kinase JAK3	JAK3	0.611
MOL009633	31-norlanost-9(11)-enol	Flavin reductase	BLVRB	0.617
MOL009633	31-norlanost-9(11)-enol	Peroxisome proliferator-activated receptor alpha	PPARA	0.6258
MOL009633	31-norlanost-9(11)-enol	Vascular endothelial growth factor receptor 2	KDR	0.6349
MOL009633	31-norlanost-9(11)-enol	Hepatocyte growth factor receptor	MET	0.635
MOL009633	31-norlanost-9(11)-enol	Estrogen-related receptor gamma	ESRRG	0.6357
MOL009633	31-norlanost-9(11)-enol	Aldo-keto reductase family 1 member C1	AKR1C1	0.6358
MOL009633	31-norlanost-9(11)-enol	Nuclear receptor subfamily 1 group I member 3	NR1I3	0.636
MOL009633	31-norlanost-9(11)-enol	Oxysterols receptor LXR-beta	NR1H2	0.6365
MOL009633	31-norlanost-9(11)-enol	Oxysterols receptor LXR-alpha	NR1H3	0.6405
MOL009633	31-norlanost-9(11)-enol	Tyrosine-protein kinase SYK	SYK	0.6418
MOL009633	31-norlanost-9(11)-enol	Dipeptidyl peptidase 4	DPP4	0.6434
MOL009633	31-norlanost-9(11)-enol	Adenosine kinase	ADK	0.645
MOL009633	31-norlanost-9(11)-enol	Insulin-like growth factor 1 receptor	IGF1R	0.6494
MOL009633	31-norlanost-9(11)-enol	Glutathione S-transferase A1	GSTA1	0.6537
MOL009633	31-norlanost-9(11)-enol	Phenylethanolamine N-methyltransferase	PNMT	0.6554
MOL009633	31-norlanost-9(11)-enol	3-phosphoinositide-dependent protein kinase 1	PDPK1	0.6651
MOL009633	31-norlanost-9(11)-enol	E3 ubiquitin-protein ligase Mdm2	MDM2	0.6755
MOL009633	31-norlanost-9(11)-enol	Ephrin type-B receptor 4	EPHB4	0.6805
MOL009633	31-norlanost-9(11)-enol	Mineralocorticoid receptor	NR3C2	0.6856
MOL009633	31-norlanost-9(11)-enol	Histone deacetylase 8	HDAC8	0.6884
MOL009633	31-norlanost-9(11)-enol	Group 10 secretory phospholipase A2	PLA2G10	0.6887
MOL009633	31-norlanost-9(11)-enol	Alcohol dehydrogenase class-3	ADH5	0.6903
MOL009633	31-norlanost-9(11)-enol	Glutathione S-transferase P	GSTP1	0.6926
MOL009633	31-norlanost-9(11)-enol	Protein farnesyltransferase/geranylgeranyltransferase type-1 subunit alpha	FNTA	0.6936
MOL009633	31-norlanost-9(11)-enol	Methionine aminopeptidase 2	METAP2	0.6953
MOL009633	31-norlanost-9(11)-enol	Alpha-tocopherol transfer protein	TTPA	0.6984
MOL009633	31-norlanost-9(11)-enol	TGF-beta receptor type-1	TGFBR1	0.6996
MOL009633	31-norlanost-9(11)-enol	Tyrosine-protein phosphatase non-receptor type 11	PTPN11	0.7048
MOL009633	31-norlanost-9(11)-enol	Peroxisome proliferator-activated receptor delta	PPARD	0.7055
MOL009633	31-norlanost-9(11)-enol	Trafficking protein particle complex subunit 3	TRAPPC3	0.7122
MOL009633	31-norlanost-9(11)-enol	cAMP-dependent protein kinase catalytic subunit alpha	PRKACA	0.7155
MOL009633	31-norlanost-9(11)-enol	Sex hormone-binding globulin	SHBG	0.7192
MOL009633	31-norlanost-9(11)-enol	Carbonic anhydrase 1	CA1	0.7226
MOL009633	31-norlanost-9(11)-enol	Steroid hormone receptor ERR1	ESRRA	0.7274
MOL009633	31-norlanost-9(11)-enol	Dual specificity protein phosphatase 6	DUSP6	0.7281
MOL009633	31-norlanost-9(11)-enol	Troponin C, slow skeletal and cardiac muscles	TNNC1	0.7303
MOL009633	31-norlanost-9(11)-enol	Retinoic acid receptor RXR-alpha	RXRA	0.7327
MOL009633	31-norlanost-9(11)-enol	Cholinesterase	BCHE	0.7338
MOL009633	31-norlanost-9(11)-enol	Liver carboxylesterase 1	CES1	0.7391
MOL009633	31-norlanost-9(11)-enol	Mitogen-activated protein kinase 8	MAPK8	0.7431
MOL009633	31-norlanost-9(11)-enol	Estrogen receptor	ESR1	0.7438
MOL009633	31-norlanost-9(11)-enol	Serine/threonine-protein phosphatase 5	PPP5C	0.7452
MOL009633	31-norlanost-9(11)-enol	Proto-oncogene tyrosine-protein kinase Src	SRC	0.7484
MOL009633	31-norlanost-9(11)-enol	Epidermal growth factor receptor	EGFR	0.7489
MOL009633	31-norlanost-9(11)-enol	Annexin A5	ANXA5	0.7498
MOL009633	31-norlanost-9(11)-enol	Androgen receptor	AR	0.7573
MOL009633	31-norlanost-9(11)-enol	Progesterone receptor	PGR	0.7657
MOL009633	31-norlanost-9(11)-enol	Coagulation factor X	F10	0.7808
MOL009633	31-norlanost-9(11)-enol	Prothrombin	F2	0.7909
MOL009633	31-norlanost-9(11)-enol	Bile acid receptor	NR1H4	0.7925
MOL009633	31-norlanost-9(11)-enol	Caspase-3	CASP3	0.8035
MOL009633	31-norlanost-9(11)-enol	Carbonic anhydrase 2	CA2	0.8063
MOL009633	31-norlanost-9(11)-enol	SEC14-like protein 2	SEC14L2	0.813
MOL009633	31-norlanost-9(11)-enol	Peroxisome proliferator-activated receptor gamma	PPARG	0.819
MOL009633	31-norlanost-9(11)-enol	Beta-secretase 1	BACE1	0.9099
MOL009633	31-norlanost-9(11)-enol	Peptidyl-prolyl cis-trans isomerase A	PPIA	0.9247
MOL009633	31-norlanost-9(11)-enol	Nuclear receptor ROR-alpha	RORA	0.9255
MOL009633	31-norlanost-9(11)-enol	Mitogen-activated protein kinase 14	MAPK14	0.9334
MOL009633	31-norlanost-9(11)-enol	Mitogen-activated protein kinase 1	MAPK1	0.9495
MOL009633	31-norlanost-9(11)-enol	Integrin alpha-L	ITGAL	0.9512
MOL009633	31-norlanost-9(11)-enol	Estradiol 17-beta-dehydrogenase 11	HSD17B11	0.9575
MOL009633	31-norlanost-9(11)-enol	Transthyretin	TTR	0.9581
MOL009633	31-norlanost-9(11)-enol	Kinesin-like protein KIF11	KIF11	0.9606
MOL009633	31-norlanost-9(11)-enol	Collagenase 3	MMP13	0.962
MOL009633	31-norlanost-9(11)-enol	Apolipoprotein A-II	APOA2	0.965
MOL009633	31-norlanost-9(11)-enol	Vitamin D-binding protein	GC	0.9667
MOL009633	31-norlanost-9(11)-enol	Caspase-7	CASP7	0.968
MOL009633	31-norlanost-9(11)-enol	Thyroid hormone receptor beta	THRB	0.9866
MOL009633	31-norlanost-9(11)-enol	Steryl-sulfatase	STS	0.9955
MOL009633	31-norlanost-9(11)-enol	MAP kinase-activated protein kinase 2	MAPKAPK2	0.996
MOL009633	31-norlanost-9(11)-enol	Aldo-keto reductase family 1 member C2	AKR1C2	0.997
MOL009633	31-norlanost-9(11)-enol	Bone morphogenetic protein 2	BMP2	0.9972
MOL009639	Lophenol	Fibroblast growth factor receptor 2	FGFR2	0.5833
MOL009639	Lophenol	Cytochrome P450 2C8	CYP2C8	0.5842
MOL009639	Lophenol	Glycogen synthase kinase-3 beta	GSK3B	0.585
MOL009639	Lophenol	Alpha-1-antitrypsin	SERPINA1	0.5851
MOL009639	Lophenol	Neutrophil collagenase	MMP8	0.5863
MOL009639	Lophenol	Serine/threonine-protein kinase Chk1	CHEK1	0.5872
MOL009639	Lophenol	Catenin alpha-1	CTNNA1	0.5903
MOL009639	Lophenol	Tyrosine-protein phosphatase non-receptor type 1	PTPN1	0.5925
MOL009639	Lophenol	Aldo-keto reductase family 1 member C3	AKR1C3	0.5964
MOL009639	Lophenol	Placenta growth factor	PGF	0.5969
MOL009639	Lophenol	Renin	REN	0.5991
MOL009639	Lophenol	Tyrosine-protein kinase ITK/TSK	ITK	0.5991
MOL009639	Lophenol	Retinol-binding protein 4	RBP4	0.6051
MOL009639	Lophenol	Cyclin-A2	CCNA2	0.6108
MOL009639	Lophenol	Tyrosine-protein kinase JAK3	JAK3	0.611
MOL009639	Lophenol	Flavin reductase	BLVRB	0.617
MOL009639	Lophenol	Peroxisome proliferator-activated receptor alpha	PPARA	0.6258
MOL009639	Lophenol	Vascular endothelial growth factor receptor 2	KDR	0.6349
MOL009639	Lophenol	Hepatocyte growth factor receptor	MET	0.635
MOL009639	Lophenol	Estrogen-related receptor gamma	ESRRG	0.6357
MOL009639	Lophenol	Aldo-keto reductase family 1 member C1	AKR1C1	0.6358
MOL009639	Lophenol	Nuclear receptor subfamily 1 group I member 3	NR1I3	0.636
MOL009639	Lophenol	Oxysterols receptor LXR-beta	NR1H2	0.6365
MOL009639	Lophenol	Oxysterols receptor LXR-alpha	NR1H3	0.6405
MOL009639	Lophenol	Tyrosine-protein kinase SYK	SYK	0.6418
MOL009639	Lophenol	Dipeptidyl peptidase 4	DPP4	0.6434
MOL009639	Lophenol	Adenosine kinase	ADK	0.645
MOL009639	Lophenol	Insulin-like growth factor 1 receptor	IGF1R	0.6494
MOL009639	Lophenol	Glutathione S-transferase A1	GSTA1	0.6537
MOL009639	Lophenol	Phenylethanolamine N-methyltransferase	PNMT	0.6554
MOL009639	Lophenol	3-phosphoinositide-dependent protein kinase 1	PDPK1	0.6651
MOL009639	Lophenol	E3 ubiquitin-protein ligase Mdm2	MDM2	0.6755
MOL009639	Lophenol	Ephrin type-B receptor 4	EPHB4	0.6805
MOL009639	Lophenol	Mineralocorticoid receptor	NR3C2	0.6856
MOL009639	Lophenol	Histone deacetylase 8	HDAC8	0.6884
MOL009639	Lophenol	Group 10 secretory phospholipase A2	PLA2G10	0.6887
MOL009639	Lophenol	Alcohol dehydrogenase class-3	ADH5	0.6903
MOL009639	Lophenol	Glutathione S-transferase P	GSTP1	0.6926
MOL009639	Lophenol	Protein farnesyltransferase/geranylgeranyltransferase type-1 subunit alpha	FNTA	0.6936
MOL009639	Lophenol	Methionine aminopeptidase 2	METAP2	0.6953
MOL009639	Lophenol	Alpha-tocopherol transfer protein	TTPA	0.6984
MOL009639	Lophenol	TGF-beta receptor type-1	TGFBR1	0.6996
MOL009639	Lophenol	Tyrosine-protein phosphatase non-receptor type 11	PTPN11	0.7048
MOL009639	Lophenol	Peroxisome proliferator-activated receptor delta	PPARD	0.7055
MOL009639	Lophenol	Trafficking protein particle complex subunit 3	TRAPPC3	0.7122
MOL009639	Lophenol	cAMP-dependent protein kinase catalytic subunit alpha	PRKACA	0.7155
MOL009639	Lophenol	Sex hormone-binding globulin	SHBG	0.7192
MOL009639	Lophenol	Carbonic anhydrase 1	CA1	0.7226
MOL009639	Lophenol	Steroid hormone receptor ERR1	ESRRA	0.7274
MOL009639	Lophenol	Dual specificity protein phosphatase 6	DUSP6	0.7281
MOL009639	Lophenol	Troponin C, slow skeletal and cardiac muscles	TNNC1	0.7303
MOL009639	Lophenol	Retinoic acid receptor RXR-alpha	RXRA	0.7327
MOL009639	Lophenol	Cholinesterase	BCHE	0.7338
MOL009639	Lophenol	Liver carboxylesterase 1	CES1	0.7391
MOL009639	Lophenol	Mitogen-activated protein kinase 8	MAPK8	0.7431
MOL009639	Lophenol	Estrogen receptor	ESR1	0.7438
MOL009639	Lophenol	Serine/threonine-protein phosphatase 5	PPP5C	0.7452
MOL009639	Lophenol	Proto-oncogene tyrosine-protein kinase Src	SRC	0.7484
MOL009639	Lophenol	Epidermal growth factor receptor	EGFR	0.7489
MOL009639	Lophenol	Annexin A5	ANXA5	0.7498
MOL009639	Lophenol	Androgen receptor	AR	0.7573
MOL009639	Lophenol	Progesterone receptor	PGR	0.7657
MOL009639	Lophenol	Coagulation factor X	F10	0.7808
MOL009639	Lophenol	Prothrombin	F2	0.7909
MOL009639	Lophenol	Bile acid receptor	NR1H4	0.7925
MOL009639	Lophenol	Caspase-3	CASP3	0.8035
MOL009639	Lophenol	Carbonic anhydrase 2	CA2	0.8063
MOL009639	Lophenol	SEC14-like protein 2	SEC14L2	0.813
MOL009639	Lophenol	Peroxisome proliferator-activated receptor gamma	PPARG	0.819
MOL009639	Lophenol	Beta-secretase 1	BACE1	0.9099
MOL009639	Lophenol	Peptidyl-prolyl cis-trans isomerase A	PPIA	0.9247
MOL009639	Lophenol	Nuclear receptor ROR-alpha	RORA	0.9255
MOL009639	Lophenol	Mitogen-activated protein kinase 14	MAPK14	0.9334
MOL009639	Lophenol	Mitogen-activated protein kinase 1	MAPK1	0.9495
MOL009639	Lophenol	Integrin alpha-L	ITGAL	0.9512
MOL009639	Lophenol	Estradiol 17-beta-dehydrogenase 11	HSD17B11	0.9575
MOL009639	Lophenol	Transthyretin	TTR	0.9581
MOL009639	Lophenol	Kinesin-like protein KIF11	KIF11	0.9606
MOL009639	Lophenol	Collagenase 3	MMP13	0.962
MOL009639	Lophenol	Apolipoprotein A-II	APOA2	0.965
MOL009639	Lophenol	Vitamin D-binding protein	GC	0.9667
MOL009639	Lophenol	Caspase-7	CASP7	0.968
MOL009639	Lophenol	Thyroid hormone receptor beta	THRB	0.9866
MOL009639	Lophenol	Steryl-sulfatase	STS	0.9955
MOL009639	Lophenol	MAP kinase-activated protein kinase 2	MAPKAPK2	0.996
MOL009639	Lophenol	Aldo-keto reductase family 1 member C2	AKR1C2	0.997
MOL009639	Lophenol	Bone morphogenetic protein 2	BMP2	0.9972
MOL009620	24-methyl-31-norlanost-9(11)-enol	Catenin alpha-1	CTNNA1	0.5902
MOL009620	24-methyl-31-norlanost-9(11)-enol	Fibroblast growth factor receptor 2	FGFR2	0.5926
MOL009620	24-methyl-31-norlanost-9(11)-enol	Tyrosine-protein kinase JAK3	JAK3	0.5929
MOL009620	24-methyl-31-norlanost-9(11)-enol	Tyrosine-protein kinase ITK/TSK	ITK	0.5946
MOL009620	24-methyl-31-norlanost-9(11)-enol	Serine/threonine-protein kinase Chk1	CHEK1	0.5955
MOL009620	24-methyl-31-norlanost-9(11)-enol	Heat shock protein HSP 90-alpha	HSP90AA1	0.5978
MOL009620	24-methyl-31-norlanost-9(11)-enol	Tyrosine-protein phosphatase non-receptor type 1	PTPN1	0.6007
MOL009620	24-methyl-31-norlanost-9(11)-enol	Cytochrome P450 2C8	CYP2C8	0.6012
MOL009620	24-methyl-31-norlanost-9(11)-enol	Alcohol dehydrogenase class-3	ADH5	0.6051
MOL009620	24-methyl-31-norlanost-9(11)-enol	Oxysterols receptor LXR-beta	NR1H2	0.6057
MOL009620	24-methyl-31-norlanost-9(11)-enol	Protein S100-A9	S100A9	0.6084
MOL009620	24-methyl-31-norlanost-9(11)-enol	Fatty acid-binding protein, brain	FABP7	0.6176
MOL009620	24-methyl-31-norlanost-9(11)-enol	Aldo-keto reductase family 1 member C1	AKR1C1	0.6242
MOL009620	24-methyl-31-norlanost-9(11)-enol	Hepatocyte nuclear factor 4-gamma	HNF4G	0.6258
MOL009620	24-methyl-31-norlanost-9(11)-enol	Estrogen-related receptor gamma	ESRRG	0.6283
MOL009620	24-methyl-31-norlanost-9(11)-enol	Renin	REN	0.6285
MOL009620	24-methyl-31-norlanost-9(11)-enol	Oxysterols receptor LXR-alpha	NR1H3	0.6292
MOL009620	24-methyl-31-norlanost-9(11)-enol	Flavin reductase	BLVRB	0.632
MOL009620	24-methyl-31-norlanost-9(11)-enol	Hepatocyte growth factor receptor	MET	0.6468
MOL009620	24-methyl-31-norlanost-9(11)-enol	Tyrosine-protein kinase SYK	SYK	0.6528
MOL009620	24-methyl-31-norlanost-9(11)-enol	Retinol-binding protein 4	RBP4	0.6597
MOL009620	24-methyl-31-norlanost-9(11)-enol	Protein farnesyltransferase/geranylgeranyltransferase type-1 subunit alpha	FNTA	0.664
MOL009620	24-methyl-31-norlanost-9(11)-enol	Ganglioside GM2 activator	GM2A	0.6667
MOL009620	24-methyl-31-norlanost-9(11)-enol	Glutathione S-transferase A1	GSTA1	0.669
MOL009620	24-methyl-31-norlanost-9(11)-enol	Group 10 secretory phospholipase A2	PLA2G10	0.67
MOL009620	24-methyl-31-norlanost-9(11)-enol	Peroxisome proliferator-activated receptor alpha	PPARA	0.6772
MOL009620	24-methyl-31-norlanost-9(11)-enol	Sex hormone-binding globulin	SHBG	0.6773
MOL009620	24-methyl-31-norlanost-9(11)-enol	Adenosine kinase	ADK	0.6802
MOL009620	24-methyl-31-norlanost-9(11)-enol	Steroid hormone receptor ERR1	ESRRA	0.6807
MOL009620	24-methyl-31-norlanost-9(11)-enol	Aldo-keto reductase family 1 member C3	AKR1C3	0.6838
MOL009620	24-methyl-31-norlanost-9(11)-enol	Estradiol 17-beta-dehydrogenase 11	HSD17B11	0.6871
MOL009620	24-methyl-31-norlanost-9(11)-enol	Glutathione reductase, mitochondrial	GSR	0.691
MOL009620	24-methyl-31-norlanost-9(11)-enol	Dipeptidyl peptidase 4	DPP4	0.6922
MOL009620	24-methyl-31-norlanost-9(11)-enol	Mitogen-activated protein kinase 10	MAPK10	0.6954
MOL009620	24-methyl-31-norlanost-9(11)-enol	Vascular endothelial growth factor receptor 2	KDR	0.6956
MOL009620	24-methyl-31-norlanost-9(11)-enol	Methionine aminopeptidase 2	METAP2	0.7018
MOL009620	24-methyl-31-norlanost-9(11)-enol	Alpha-tocopherol transfer protein	TTPA	0.7062
MOL009620	24-methyl-31-norlanost-9(11)-enol	Peroxisome proliferator-activated receptor delta	PPARD	0.7069
MOL009620	24-methyl-31-norlanost-9(11)-enol	Trafficking protein particle complex subunit 3	TRAPPC3	0.7085
MOL009620	24-methyl-31-norlanost-9(11)-enol	Dual specificity protein phosphatase 6	DUSP6	0.7105
MOL009620	24-methyl-31-norlanost-9(11)-enol	Retinoic acid receptor RXR-alpha	RXRA	0.7108
MOL009620	24-methyl-31-norlanost-9(11)-enol	Mineralocorticoid receptor	NR3C2	0.7125
MOL009620	24-methyl-31-norlanost-9(11)-enol	E3 ubiquitin-protein ligase Mdm2	MDM2	0.7161
MOL009620	24-methyl-31-norlanost-9(11)-enol	cAMP-dependent protein kinase catalytic subunit alpha	PRKACA	0.7212
MOL009620	24-methyl-31-norlanost-9(11)-enol	Insulin-like growth factor 1 receptor	IGF1R	0.7229
MOL009620	24-methyl-31-norlanost-9(11)-enol	Histone deacetylase 8	HDAC8	0.7231
MOL009620	24-methyl-31-norlanost-9(11)-enol	Cholinesterase	BCHE	0.7278
MOL009620	24-methyl-31-norlanost-9(11)-enol	3-phosphoinositide-dependent protein kinase 1	PDPK1	0.7292
MOL009620	24-methyl-31-norlanost-9(11)-enol	Carbonic anhydrase 1	CA1	0.7334
MOL009620	24-methyl-31-norlanost-9(11)-enol	Liver carboxylesterase 1	CES1	0.736
MOL009620	24-methyl-31-norlanost-9(11)-enol	Tyrosine-protein phosphatase non-receptor type 11	PTPN11	0.7372
MOL009620	24-methyl-31-norlanost-9(11)-enol	Troponin C, slow skeletal and cardiac muscles	TNNC1	0.7382
MOL009620	24-methyl-31-norlanost-9(11)-enol	Phenylethanolamine N-methyltransferase	PNMT	0.7406
MOL009620	24-methyl-31-norlanost-9(11)-enol	Epidermal growth factor receptor	EGFR	0.7415
MOL009620	24-methyl-31-norlanost-9(11)-enol	Glutathione S-transferase P	GSTP1	0.7419
MOL009620	24-methyl-31-norlanost-9(11)-enol	Serine/threonine-protein phosphatase 5	PPP5C	0.7465
MOL009620	24-methyl-31-norlanost-9(11)-enol	Androgen receptor	AR	0.7467
MOL009620	24-methyl-31-norlanost-9(11)-enol	Proto-oncogene tyrosine-protein kinase Src	SRC	0.747
MOL009620	24-methyl-31-norlanost-9(11)-enol	Mitogen-activated protein kinase 8	MAPK8	0.7489
MOL009620	24-methyl-31-norlanost-9(11)-enol	Beta-secretase 1	BACE1	0.7497
MOL009620	24-methyl-31-norlanost-9(11)-enol	Annexin A5	ANXA5	0.75
MOL009620	24-methyl-31-norlanost-9(11)-enol	Peroxisome proliferator-activated receptor gamma	PPARG	0.75
MOL009620	24-methyl-31-norlanost-9(11)-enol	Estrogen receptor	ESR1	0.75
MOL009620	24-methyl-31-norlanost-9(11)-enol	TGF-beta receptor type-1	TGFBR1	0.75
MOL009620	24-methyl-31-norlanost-9(11)-enol	Progesterone receptor	PGR	0.779
MOL009620	24-methyl-31-norlanost-9(11)-enol	Caspase-3	CASP3	0.7831
MOL009620	24-methyl-31-norlanost-9(11)-enol	Prothrombin	F2	0.7859
MOL009620	24-methyl-31-norlanost-9(11)-enol	Bile acid receptor	NR1H4	0.7899
MOL009620	24-methyl-31-norlanost-9(11)-enol	Cyclin-A2	CCNA2	0.7941
MOL009620	24-methyl-31-norlanost-9(11)-enol	Ephrin type-B receptor 4	EPHB4	0.7977
MOL009620	24-methyl-31-norlanost-9(11)-enol	Coagulation factor X	F10	0.811
MOL009620	24-methyl-31-norlanost-9(11)-enol	Mitogen-activated protein kinase 14	MAPK14	0.8273
MOL009620	24-methyl-31-norlanost-9(11)-enol	SEC14-like protein 2	SEC14L2	0.8746
MOL009620	24-methyl-31-norlanost-9(11)-enol	Carbonic anhydrase 2	CA2	0.915
MOL009620	24-methyl-31-norlanost-9(11)-enol	Nuclear receptor ROR-alpha	RORA	0.9303
MOL009620	24-methyl-31-norlanost-9(11)-enol	Transthyretin	TTR	0.9442
MOL009620	24-methyl-31-norlanost-9(11)-enol	Vitamin D-binding protein	GC	0.9494
MOL009620	24-methyl-31-norlanost-9(11)-enol	Collagenase 3	MMP13	0.9641
MOL009620	24-methyl-31-norlanost-9(11)-enol	Mitogen-activated protein kinase 1	MAPK1	0.9735
MOL009620	24-methyl-31-norlanost-9(11)-enol	Caspase-7	CASP7	0.9756
MOL009620	24-methyl-31-norlanost-9(11)-enol	Peptidyl-prolyl cis-trans isomerase A	PPIA	0.9799
MOL009620	24-methyl-31-norlanost-9(11)-enol	Kinesin-like protein KIF11	KIF11	0.9888
MOL009620	24-methyl-31-norlanost-9(11)-enol	Apolipoprotein A-II	APOA2	0.9888
MOL009620	24-methyl-31-norlanost-9(11)-enol	Thyroid hormone receptor beta	THRB	0.9921
MOL009620	24-methyl-31-norlanost-9(11)-enol	Integrin alpha-L	ITGAL	0.9938
MOL009620	24-methyl-31-norlanost-9(11)-enol	Bone morphogenetic protein 2	BMP2	0.9945
MOL009620	24-methyl-31-norlanost-9(11)-enol	Steryl-sulfatase	STS	0.9963
MOL009620	24-methyl-31-norlanost-9(11)-enol	Aldo-keto reductase family 1 member C2	AKR1C2	0.9965
MOL009620	24-methyl-31-norlanost-9(11)-enol	MAP kinase-activated protein kinase 2	MAPKAPK2	1
Footnotes(Abbreviation of component)：Lanosterol: LAN； Daucosterol: daucosterol_qt； Cyclolanostrol: CLR
