# Supplementary material for: Investigating the Mechanisms of Lycii fructus in Treating Nonalcoholic Fatty Liver Disease and Diabetes Comorbidity Through Network Pharmacology and Molecular Dynamics
Source: Food Sci Nutr. 2025 May 26;13(6):e70256. doi: 10.1002/fsn3.70256 (PMC12106045; doi:10.1002/fsn3.70256)
Supplement: Supplementary file 2 — Table S1. Target genes related active compounds of LF. Table S2. NAFLD‐related genes screened from DisGeNET, GeneCards, OMIM, TTD, DrugBank, and UniProt databases. Table S3. DM‐related genes screened from DisGeNET, GeneCards, OMIM, TTD, DrugBank, and UniProt databases. Table S4. The putative targets of LF against NAFLD and DM comorbidity. Table S5. Protein–protein interaction (PPI) network of overlapping target proteins of LF, NAFLD, and DM comorbidity. Table S6. The GO (MF, BP, and CC) enrichment analysis. Table S7. The enriched KEGG pathways analysis. Table S8. SNPs information for the 6 feature genes. Table S9. Results of MR analysis of feature genes and DM. Table S10. Results of MR analysis of feature genes and NAFLD. [file FSN3-13-e70256-s001.zip › Supporting Tables/Table S2.xlsx]

## Sheet: Genecards
Table S2. NAFLD‐related genes screened from DisGeNET, GeneCards, OMIM, TTD, DrugBank, and UniProt databases.
Non-alcoholic fatty liver disease-related genes screened from GeneCards database
Gene Symbol	Description	Relevance score
PNPLA3	Patatin Like Phospholipase Domain Containing 3	127.002
PKD2	Polycystin 2, Transient Receptor Potential Cation Channel	123.801
TNF	Tumor Necrosis Factor	122.395
APOE	Apolipoprotein E	119.438
LMNA	Lamin A/C	114.839
IL6	Interleukin 6	110.907
ALB	Albumin	107.51
MIR21	MicroRNA 21	107.08
INS	Insulin	105.294
TP53	Tumor Protein P53	102.453
MFN2	Mitofusin 2	100.695
ATP7B	ATPase Copper Transporting Beta	98.7974
MIR122	MicroRNA 122	98.6736
APOB	Apolipoprotein B	98.5201
SLC17A5	Solute Carrier Family 17 Member 5	97.2627
MARS1	Methionyl-TRNA Synthetase 1	96.4296
MIR34A	MicroRNA 34a	94.0206
SMPD1	Sphingomyelin Phosphodiesterase 1	93.2987
HFE	Homeostatic Iron Regulator	93.1145
LRP5	LDL Receptor Related Protein 5	92.929
VWF	Von Willebrand Factor	92.0705
APP	Amyloid Beta Precursor Protein	90.4823
G6PC1	Glucose-6-Phosphatase Catalytic Subunit 1	89.4655
PPARG	Peroxisome Proliferator Activated Receptor Gamma	88.9073
HNF4A	Hepatocyte Nuclear Factor 4 Alpha	88.7219
IL10	Interleukin 10	88.287
NOD2	Nucleotide Binding Oligomerization Domain Containing 2	87.5672
TERT	Telomerase Reverse Transcriptase	86.9398
H19	H19 Imprinted Maternally Expressed Transcript	85.6093
MIR17	MicroRNA 17	84.1744
FABP1	Fatty Acid Binding Protein 1	83.5675
CTNNB1	Catenin Beta 1	82.8185
SQSTM1	Sequestosome 1	82.1435
MIR7-3HG	MIR7-3 Host Gene	82.1146
FASN	Fatty Acid Synthase	81.8851
PTEN	Phosphatase And Tensin Homolog	80.3354
ADIPOQ	Adiponectin, C1Q And Collagen Domain Containing	80.2789
LRRK2	Leucine Rich Repeat Kinase 2	79.2565
GANAB	Glucosidase II Alpha Subunit	79.1302
MIR30A	MicroRNA 30a	78.9641
MIR140	MicroRNA 140	78.575
TGFB1	Transforming Growth Factor Beta 1	78.5266
LIPA	Lipase A, Lysosomal Acid Type	78.4358
MIR132	MicroRNA 132	78.3675
MIR126	MicroRNA 126	78.1289
MIR22	MicroRNA 22	77.8325
GPT	Glutamic--Pyruvic Transaminase	77.6614
APOA1	Apolipoprotein A1	77.6253
PPARA	Peroxisome Proliferator Activated Receptor Alpha	77.6093
MIRLET7C	MicroRNA Let-7c	76.2966
ABCA1	ATP Binding Cassette Subfamily A Member 1	76.166
MIR27A	MicroRNA 27a	75.9758
YARS1	Tyrosyl-TRNA Synthetase 1	75.6873
CD36	CD36 Molecule	75.5675
MIR130A	MicroRNA 130a	74.7472
CRP	C-Reactive Protein	74.6363
HADHA	Hydroxyacyl-CoA Dehydrogenase Trifunctional Multienzyme Complex Subunit Alpha	73.5744
VCP	Valosin Containing Protein	72.4037
LPL	Lipoprotein Lipase	72.2332
MIR200A	MicroRNA 200a	72.2216
MEG3	Maternally Expressed 3	72.071
SERPINA1	Serpin Family A Member 1	71.972
TLR4	Toll Like Receptor 4	71.3486
FABP2	Fatty Acid Binding Protein 2	70.6208
IL1B	Interleukin 1 Beta	70.4538
MALAT1	Metastasis Associated Lung Adenocarcinoma Transcript 1	69.8886
FAS	Fas Cell Surface Death Receptor	69.7912
MIRLET7D	MicroRNA Let-7d	69.6533
STAT3	Signal Transducer And Activator Of Transcription 3	69.1122
APC	APC Regulator Of WNT Signaling Pathway	69.0519
MIR200B	MicroRNA 200b	68.7204
GARS1	Glycyl-TRNA Synthetase 1	68.6937
BSCL2	BSCL2 Lipid Droplet Biogenesis Associated, Seipin	68.2207
SREBF1	Sterol Regulatory Element Binding Transcription Factor 1	68.0678
MIR31	MicroRNA 31	67.7243
FABP4	Fatty Acid Binding Protein 4	67.7124
MIR29C	MicroRNA 29c	67.4083
MIR27B	MicroRNA 27b	66.9081
NR1H4	Nuclear Receptor Subfamily 1 Group H Member 4	66.5264
CYP2E1	Cytochrome P450 Family 2 Subfamily E Member 1	66.446
MIR451A	MicroRNA 451a	65.9816
LIVAR	Liver Cell Viability Associated LncRNA	65.9577
LEP	Leptin	65.8893
COL1A1	Collagen Type I Alpha 1 Chain	65.4386
MIR203A	MicroRNA 203a	65.4367
NAFLD1	Fatty Liver Disease 1, Susceptiblity To	65.2437
MIR107	MicroRNA 107	65.0657
MIR183	MicroRNA 183	65.021
MIR33A	MicroRNA 33a	64.6489
CPT1A	Carnitine Palmitoyltransferase 1A	64.2568
CCL2	C-C Motif Chemokine Ligand 2	63.8472
MIR200C	MicroRNA 200c	63.8035
CYBB	Cytochrome B-245 Beta Chain	63.7769
MIR151A	MicroRNA 151a	63.5764
GGT1	Gamma-Glutamyltransferase 1	63.4632
MIRLET7E	MicroRNA Let-7e	63.3392
MIR26A1	MicroRNA 26a-1	63.3001
IFNG	Interferon Gamma	63.0357
BDNF-AS	BDNF Antisense RNA	62.7674
MSR1	Macrophage Scavenger Receptor 1	62.3611
CPT2	Carnitine Palmitoyltransferase 2	62.2525
KRAS	KRAS Proto-Oncogene, GTPase	62.0541
AKT1	AKT Serine/Threonine Kinase 1	61.7856
MIR10B	MicroRNA 10b	61.5986
MIR378A	MicroRNA 378a	61.426
MIR16-1	MicroRNA 16-1	61.1709
ACE	Angiotensin I Converting Enzyme	61.0733
F2	Coagulation Factor II, Thrombin	60.3477
HLA-DRB1	Major Histocompatibility Complex, Class II, DR Beta 1	60.0906
HBB	Hemoglobin Subunit Beta	59.8917
LINC01672	Long Intergenic Non-Protein Coding RNA 1672	59.8808
MTTP	Microsomal Triglyceride Transfer Protein	59.8102
HSD17B13	Hydroxysteroid 17-Beta Dehydrogenase 13	59.3723
CFTR	CF Transmembrane Conductance Regulator	58.7224
AR	Androgen Receptor	58.7089
NOTCH1	Notch Receptor 1	58.6257
CTLA4	Cytotoxic T-Lymphocyte Associated Protein 4	58.5699
LDLR	Low Density Lipoprotein Receptor	57.8024
MIR155	MicroRNA 155	57.4981
NOS3	Nitric Oxide Synthase 3	57.3449
CETP	Cholesteryl Ester Transfer Protein	57.326
PNPLA2	Patatin Like Phospholipase Domain Containing 2	57.0838
APOC3	Apolipoprotein C3	56.6174
MIR30D	MicroRNA 30d	56.5737
RBP4	Retinol Binding Protein 4	56.5506
AFP	Alpha Fetoprotein	56.5415
HMOX1	Heme Oxygenase 1	56.2878
SCD	Stearoyl-CoA Desaturase	56.2031
ABCB4	ATP Binding Cassette Subfamily B Member 4	55.8626
KRT18	Keratin 18	55.7676
ABCB11	ATP Binding Cassette Subfamily B Member 11	55.41
SOD1	Superoxide Dismutase 1	54.5067
CYBA	Cytochrome B-245 Alpha Chain	54.085
MIR154	MicroRNA 154	53.5958
INSR	Insulin Receptor	53.446
MIR29A	MicroRNA 29a	53.4031
SERPINE1	Serpin Family E Member 1	53.3417
EGFR	Epidermal Growth Factor Receptor	53.3222
MTHFR	Methylenetetrahydrofolate Reductase	53.1603
NR1H3	Nuclear Receptor Subfamily 1 Group H Member 3	53.0083
HNF1A	HNF1 Homeobox A	52.8615
HLA-DQB1	Major Histocompatibility Complex, Class II, DQ Beta 1	52.7951
SOD2-OT1	SOD2 Overlapping Transcript 1	52.7727
ICAM1	Intercellular Adhesion Molecule 1	52.7287
LCAT	Lecithin-Cholesterol Acyltransferase	52.467
CDKN2A	Cyclin Dependent Kinase Inhibitor 2A	52.4584
PPARGC1A	PPARG Coactivator 1 Alpha	52.4528
MT-TP	Mitochondrially Encoded TRNA-Pro (CCN)	52.2622
FBN1	Fibrillin 1	52.0945
TTR	Transthyretin	52.0845
ACOX1	Acyl-CoA Oxidase 1	52.055
VEGFA	Vascular Endothelial Growth Factor A	51.7807
MIR142	MicroRNA 142	51.7774
MIR429	MicroRNA 429	51.7366
IGF1	Insulin Like Growth Factor 1	51.7285
CYP3A4	Cytochrome P450 Family 3 Subfamily A Member 4	51.6882
LIPC	Lipase C, Hepatic Type	51.6006
PON1	Paraoxonase 1	51.394
HSPB1	Heat Shock Protein Family B (Small) Member 1	51.3154
ATG7	Autophagy Related 7	51.2017
NFE2L2	NFE2 Like BZIP Transcription Factor 2	51.1567
GAS5	Growth Arrest Specific 5	51.0279
VDR	Vitamin D Receptor	50.9551
IRS1	Insulin Receptor Substrate 1	50.6074
MIR146A	MicroRNA 146a	50.3396
MIR95	MicroRNA 95	50.2693
CFH	Complement Factor H	49.8077
LEPR	Leptin Receptor	49.7519
FABP3	Fatty Acid Binding Protein 3	49.612
LNCARSR	LncRNA Regulator Of Akt Signaling Associated With HCC And RCC	49.5374
MIR125A	MicroRNA 125a	49.4452
MIR187	MicroRNA 187	49.3512
MET	MET Proto-Oncogene, Receptor Tyrosine Kinase	48.6464
SIRT1	Sirtuin 1	48.5799
LRP6	LDL Receptor Related Protein 6	48.5488
CXCL8	C-X-C Motif Chemokine Ligand 8	48.5447
ACACA	Acetyl-CoA Carboxylase Alpha	48.3613
FADS2	Fatty Acid Desaturase 2	48.3584
CDKN2B-AS1	CDKN2B Antisense RNA 1	47.9274
TF	Transferrin	47.6743
JAG1	Jagged Canonical Notch Ligand 1	47.1832
MPO	Myeloperoxidase	47.1303
MIR214	MicroRNA 214	47.0959
RETN	Resistin	46.766
CASP8	Caspase 8	46.6536
IL1A	Interleukin 1 Alpha	46.6054
MIR150	MicroRNA 150	46.5936
TLR2	Toll Like Receptor 2	46.476
MIR223	MicroRNA 223	46.3488
TM6SF2	Transmembrane 6 Superfamily Member 2	46.312
TNFRSF1A	TNF Receptor Superfamily Member 1A	46.2451
TIMP1	TIMP Metallopeptidase Inhibitor 1	46.1199
UCP2	Uncoupling Protein 2	46.055
HP	Haptoglobin	45.7946
HULC	Hepatocellular Carcinoma Up-Regulated Long Non-Coding RNA	45.7219
HMGCR	3-Hydroxy-3-Methylglutaryl-CoA Reductase	45.6903
NRAS	NRAS Proto-Oncogene, GTPase	45.4514
MMP9	Matrix Metallopeptidase 9	45.0376
PTGS2	Prostaglandin-Endoperoxide Synthase 2	44.9897
TMX2-CTNND1	TMX2-CTNND1 Readthrough (NMD Candidate)	44.9897
SMAD4	SMAD Family Member 4	44.9678
NEAT1	Nuclear Paraspeckle Assembly Transcript 1	44.5637
DNAJB11	DnaJ Heat Shock Protein Family (Hsp40) Member B11	44.4243
MAPK8	Mitogen-Activated Protein Kinase 8	44.2149
SERPINA3	Serpin Family A Member 3	44.206
MTOR	Mechanistic Target Of Rapamycin Kinase	44.1192
RXRA	Retinoid X Receptor Alpha	44.0571
TNFRSF11B	TNF Receptor Superfamily Member 11b	44.016
CP	Ceruloplasmin	43.9609
LOC126805688	BRD4-Independent Group 4 Enhancer GRCh37_chr1:33251929-33253128	43.9061
PVT1	Pvt1 Oncogene	43.8846
BRAF	B-Raf Proto-Oncogene, Serine/Threonine Kinase	43.6288
NLRP3	NLR Family Pyrin Domain Containing 3	43.6018
SMAD5-AS1	SMAD5 Antisense RNA 1	43.5823
MIR148A	MicroRNA 148a	43.3205
MLXIPL	MLX Interacting Protein Like	43.1925
UGT1A1	UDP Glucuronosyltransferase Family 1 Member A1	42.9973
XIST	X Inactive Specific Transcript	42.8453
LITAF	Lipopolysaccharide Induced TNF Factor	42.7047
PRMT7	Protein Arginine Methyltransferase 7	42.6008
CERNA3	Competing Endogenous LncRNA 3 For MiR-645	42.0394
MIR143	MicroRNA 143	41.674
ACADS	Acyl-CoA Dehydrogenase Short Chain	41.569
PCSK9	Proprotein Convertase Subtilisin/Kexin Type 9	41.5102
CAV1	Caveolin 1	41.5029
BRCA1	BRCA1 DNA Repair Associated	41.3793
FGF21	Fibroblast Growth Factor 21	41.3605
XBP1	X-Box Binding Protein 1	41.2484
ESR1	Estrogen Receptor 1	41.1757
MUC1	Mucin 1, Cell Surface Associated	40.7234
GSTP1	Glutathione S-Transferase Pi 1	40.7014
SLC25A13	Solute Carrier Family 25 Member 13	40.5807
HIF1A	Hypoxia Inducible Factor 1 Subunit Alpha	40.5055
FABP12	Fatty Acid Binding Protein 12	40.4113
ALDH2	Aldehyde Dehydrogenase 2 Family Member	40.3501
CYP7A1	Cytochrome P450 Family 7 Subfamily A Member 1	40.3431
CYP1A2	Cytochrome P450 Family 1 Subfamily A Member 2	40.323
SCARB1	Scavenger Receptor Class B Member 1	40.2962
ATP2A2	ATPase Sarcoplasmic/Endoplasmic Reticulum Ca2+ Transporting 2	40.2955
CAT	Catalase	40.1029
HLA-DQA1	Major Histocompatibility Complex, Class II, DQ Alpha 1	40.0074
IL18	Interleukin 18	39.9753
MIR146B	MicroRNA 146b	39.8693
VCAM1	Vascular Cell Adhesion Molecule 1	39.8274
LINC-ROR	Long Intergenic Non-Protein Coding RNA, Regulator Of Reprogramming	39.7437
MIR192	MicroRNA 192	39.6946
GSTM1	Glutathione S-Transferase Mu 1	39.6676
NR1H2	Nuclear Receptor Subfamily 1 Group H Member 2	39.6602
AGT	Angiotensinogen	39.446
SLC27A2	Solute Carrier Family 27 Member 2	39.3825
BRCA2	BRCA2 DNA Repair Associated	39.2804
DGAT2	Diacylglycerol O-Acyltransferase 2	39.1838
LINC02605	Long Intergenic Non-Protein Coding RNA 2605	39.1772
NOS2	Nitric Oxide Synthase 2	39.1394
ABCC2	ATP Binding Cassette Subfamily C Member 2	39.0814
SREBF2	Sterol Regulatory Element Binding Transcription Factor 2	39.0254
TBP	TATA-Box Binding Protein	39.0078
IL6R	Interleukin 6 Receptor	38.9938
MIR221	MicroRNA 221	38.9775
JUN	Jun Proto-Oncogene, AP-1 Transcription Factor Subunit	38.9764
COPA	COPI Coat Complex Subunit Alpha	38.9503
GCG	Glucagon	38.7328
FASLG	Fas Ligand	38.7158
HGF	Hepatocyte Growth Factor	38.6252
AHSG	Alpha 2-HS Glycoprotein	38.5548
IL1RN	Interleukin 1 Receptor Antagonist	38.4601
IGFBP1	Insulin Like Growth Factor Binding Protein 1	38.4379
IL17A	Interleukin 17A	38.394
CCR6	C-C Motif Chemokine Receptor 6	38.3677
CCND1	Cyclin D1	38.2636
OTC	Ornithine Transcarbamylase	38.2395
SLC2A1	Solute Carrier Family 2 Member 1	38.1846
BCL2	BCL2 Apoptosis Regulator	38.0277
IDH1	Isocitrate Dehydrogenase (NADP(+)) 1	38.0256
ALMS1	ALMS1 Centrosome And Basal Body Associated Protein	37.9713
SOD2	Superoxide Dismutase 2	37.7889
MIR20A	MicroRNA 20a	37.7572
HAMP	Hepcidin Antimicrobial Peptide	37.6169
ENPP1	Ectonucleotide Pyrophosphatase/Phosphodiesterase 1	37.613
MYC	MYC Proto-Oncogene, BHLH Transcription Factor	37.4929
STAT1	Signal Transducer And Activator Of Transcription 1	37.3341
CYP1A1	Cytochrome P450 Family 1 Subfamily A Member 1	37.1638
FGA	Fibrinogen Alpha Chain	37.131
DPP4	Dipeptidyl Peptidase 4	37.0962
LOC110806263	TERT 5' Regulatory Region	37.092
MYH9	Myosin Heavy Chain 9	37.0225
MIR195	MicroRNA 195	36.9268
ABHD5	Abhydrolase Domain Containing 5, Lysophosphatidic Acid Acyltransferase	36.9094
MEFV	MEFV Innate Immunity Regulator, Pyrin	36.8348
GFER	Growth Factor, Augmenter Of Liver Regeneration	36.8274
ATM	ATM Serine/Threonine Kinase	36.7335
C3	Complement C3	36.646
BMP6	Bone Morphogenetic Protein 6	36.6436
MMP1	Matrix Metallopeptidase 1	36.5381
TARDBP	TAR DNA Binding Protein	36.5355
ELOVL6	ELOVL Fatty Acid Elongase 6	36.4562
MIR106B	MicroRNA 106b	36.4412
MIR222	MicroRNA 222	36.3105
PMS2	PMS1 Homolog 2, Mismatch Repair System Component	36.1418
IFNA1	Interferon Alpha 1	36.0687
PEX2	Peroxisomal Biogenesis Factor 2	36.0577
GRN	Granulin Precursor	35.5835
NFKB1	Nuclear Factor Kappa B Subunit 1	35.5711
MIR210	MicroRNA 210	35.5155
SERPINC1	Serpin Family C Member 1	35.3408
PTPN11	Protein Tyrosine Phosphatase Non-Receptor Type 11	35.3172
TSC1	TSC Complex Subunit 1	35.1645
RB1	RB Transcriptional Corepressor 1	35.0175
GHRL	Ghrelin And Obestatin Prepropeptide	34.8483
F3	Coagulation Factor III, Tissue Factor	34.7946
MIR133B	MicroRNA 133b	34.7937
MIR212	MicroRNA 212	34.7863
MIF	Macrophage Migration Inhibitory Factor	34.7854
SMAD3	SMAD Family Member 3	34.6859
EGF	Epidermal Growth Factor	34.6565
SLC27A4	Solute Carrier Family 27 Member 4	34.6139
BDNF	Brain Derived Neurotrophic Factor	34.453
GCKR	Glucokinase Regulator	34.432
MIR141	MicroRNA 141	34.3458
ACTA2	Actin Alpha 2, Smooth Muscle	34.1952
SPP1	Secreted Phosphoprotein 1	34.154
MIRLET7B	MicroRNA Let-7b	34.1159
HOTTIP	HOXA Distal Transcript Antisense RNA	34.1119
MMP2	Matrix Metallopeptidase 2	34.1117
HSP90AA1	Heat Shock Protein 90 Alpha Family Class A Member 1	34.0278
KCNQ1OT1	KCNQ1 Opposite Strand/Antisense Transcript 1	33.9698
ALPL	Alkaline Phosphatase, Biomineralization Associated	33.7597
FGF19	Fibroblast Growth Factor 19	33.6933
CES1	Carboxylesterase 1	33.6864
DSP	Desmoplakin	33.6863
RUVBL1	RuvB Like AAA ATPase 1	33.6715
MIR199A1	MicroRNA 199a-1	33.5669
PLAU	Plasminogen Activator, Urokinase	33.4983
THBD	Thrombomodulin	33.4826
MIR320A	MicroRNA 320a	33.4807
MIR181B1	MicroRNA 181b-1	33.4112
PEX26	Peroxisomal Biogenesis Factor 26	33.3014
PEMT	Phosphatidylethanolamine N-Methyltransferase	33.2261
SLC27A1	Solute Carrier Family 27 Member 1	33.2025
TGFBR2	Transforming Growth Factor Beta Receptor 2	33.1665
PGR-AS1	PGR Antisense RNA 1	33.0689
MSH6	MutS Homolog 6	33.0205
LPA	Lipoprotein(A)	32.9973
MT-CYB	Mitochondrially Encoded Cytochrome B	32.9869
CASP3	Caspase 3	32.959
GCK	Glucokinase	32.8994
TERC	Telomerase RNA Component	32.7823
RELA	RELA Proto-Oncogene, NF-KB Subunit	32.7328
MIR18A	MicroRNA 18a	32.6233
PKLR	Pyruvate Kinase L/R	32.583
AIFM1	Apoptosis Inducing Factor Mitochondria Associated 1	32.4406
CD4	CD4 Molecule	32.357
MIR494	MicroRNA 494	32.3502
SCARB2	Scavenger Receptor Class B Member 2	32.328
AGTR1	Angiotensin II Receptor Type 1	32.3239
CCL5	C-C Motif Chemokine Ligand 5	32.254
APOA5	Apolipoprotein A5	32.2498
CYP2A6	Cytochrome P450 Family 2 Subfamily A Member 6	32.1839
FFAR4	Free Fatty Acid Receptor 4	31.9997
IFIH1	Interferon Induced With Helicase C Domain 1	31.9393
MIR15B	MicroRNA 15b	31.8244
MIR181A1	MicroRNA 181a-1	31.7807
ALDOB	Aldolase, Fructose-Bisphosphate B	31.7743
CTSD	Cathepsin D	31.6575
MIR182	MicroRNA 182	31.589
STK11	Serine/Threonine Kinase 11	31.5016
EIF2AK3	Eukaryotic Translation Initiation Factor 2 Alpha Kinase 3	31.4721
SLC40A1	Solute Carrier Family 40 Member 1	31.3789
YAP1	Yes1 Associated Transcriptional Regulator	31.3173
KEAP1	Kelch Like ECH Associated Protein 1	31.1437
IRS2	Insulin Receptor Substrate 2	31.0646
FN1	Fibronectin 1	31.0262
MIR483	MicroRNA 483	31.0202
NR1I2	Nuclear Receptor Subfamily 1 Group I Member 2	30.7927
IL13	Interleukin 13	30.7364
ADH1C	Alcohol Dehydrogenase 1C (Class I), Gamma Polypeptide	30.7348
DDIT3	DNA Damage Inducible Transcript 3	30.5981
CEBPA	CCAAT Enhancer Binding Protein Alpha	30.5375
DRD4	Dopamine Receptor D4	30.5138
BAX	BCL2 Associated X, Apoptosis Regulator	30.5026
ADIPOR2	Adiponectin Receptor 2	30.5018
MIR25	MicroRNA 25	30.391
SELE	Selectin E	30.3031
KRT8	Keratin 8	30.2966
MT-ND6	Mitochondrially Encoded NADH:Ubiquinone Oxidoreductase Core Subunit 6	30.2938
CHKB-CPT1B	CHKB-CPT1B Readthrough (NMD Candidate)	30.2443
CXCR4	C-X-C Motif Chemokine Receptor 4	30.2067
CLU	Clusterin	30.1443
SPINK1	Serine Peptidase Inhibitor Kazal Type 1	30.0702
HNRNPA1	Heterogeneous Nuclear Ribonucleoprotein A1	30.0651
SNHG1	Small Nucleolar RNA Host Gene 1	30.0513
PPARD	Peroxisome Proliferator Activated Receptor Delta	30.0266
MIR144	MicroRNA 144	29.9458
LIPE	Lipase E, Hormone Sensitive Type	29.9212
TFR2	Transferrin Receptor 2	29.9081
MLH1	MutL Homolog 1	29.7392
FTH1	Ferritin Heavy Chain 1	29.7303
MIR215	MicroRNA 215	29.5689
MIR125B1	MicroRNA 125b-1	29.4957
MIR199B	MicroRNA 199b	29.4894
CCAT1	Colon Cancer Associated Transcript 1	29.4284
RIPK1	Receptor Interacting Serine/Threonine Kinase 1	29.4241
CDKN3	Cyclin Dependent Kinase Inhibitor 3	29.1137
MSH2	MutS Homolog 2	29.0858
KRT19	Keratin 19	28.9942
SLC27A5	Solute Carrier Family 27 Member 5	28.9882
MIR216A	MicroRNA 216a	28.9112
AKR1D1	Aldo-Keto Reductase Family 1 Member D1	28.9067
FLNA	Filamin A	28.9059
FOS	Fos Proto-Oncogene, AP-1 Transcription Factor Subunit	28.7677
MIR9-1	MicroRNA 9-1	28.7387
DANCR	Differentiation Antagonizing Non-Protein Coding RNA	28.6867
NAMPT	Nicotinamide Phosphoribosyltransferase	28.6618
MIR99A	MicroRNA 99a	28.4853
FTL	Ferritin Light Chain	28.4419
LCN2	Lipocalin 2	28.4015
CXCL10	C-X-C Motif Chemokine Ligand 10	28.3898
MIR33B	MicroRNA 33b	28.3672
SHBG	Sex Hormone Binding Globulin	28.3348
MIR19A	MicroRNA 19a	28.228
GSTT1	Glutathione S-Transferase Theta 1	28.1609
MIR205	MicroRNA 205	28.103
CCN2	Cellular Communication Network Factor 2	28.0919
C4A	Complement C4A (Rodgers Blood Group)	28.0898
TNFRSF1B	TNF Receptor Superfamily Member 1B	28.0377
CYP4A11	Cytochrome P450 Family 4 Subfamily A Member 11	27.9819
CFI	Complement Factor I	27.9707
CDKN1A	Cyclin Dependent Kinase Inhibitor 1A	27.9646
HBA1	Hemoglobin Subunit Alpha 1	27.9583
RUNX1	RUNX Family Transcription Factor 1	27.9539
MIR98	MicroRNA 98	27.9472
EPHX1	Epoxide Hydrolase 1	27.9344
MIR34C	MicroRNA 34c	27.8677
TREM2	Triggering Receptor Expressed On Myeloid Cells 2	27.8458
HLA-C	Major Histocompatibility Complex, Class I, C	27.839
MAPK14	Mitogen-Activated Protein Kinase 14	27.8238
ADRB2	Adrenoceptor Beta 2	27.7569
HSPD1	Heat Shock Protein Family D (Hsp60) Member 1	27.719
SHH	Sonic Hedgehog Signaling Molecule	27.7102
CD14	CD14 Molecule	27.7074
ADH1B	Alcohol Dehydrogenase 1B (Class I), Beta Polypeptide	27.683
MBOAT7	Membrane Bound O-Acyltransferase Domain Containing 7	27.6759
BGLAP	Bone Gamma-Carboxyglutamate Protein	27.624
FGF23	Fibroblast Growth Factor 23	27.5831
EIF2AK4	Eukaryotic Translation Initiation Factor 2 Alpha Kinase 4	27.4731
SFTA3	Surfactant Associated 3	27.4673
GSK3B	Glycogen Synthase Kinase 3 Beta	27.4655
MIR191	MicroRNA 191	27.4327
CYP2B6	Cytochrome P450 Family 2 Subfamily B Member 6	27.4251
SELP	Selectin P	27.3946
PRKCD	Protein Kinase C Delta	27.3555
MIR29B1	MicroRNA 29b-1	27.3534
MIR149	MicroRNA 149	27.3294
ALPP	Alkaline Phosphatase, Placental	27.2958
MIR96	MicroRNA 96	27.2629
MAP3K5	Mitogen-Activated Protein Kinase Kinase Kinase 5	27.2521
TLR5	Toll Like Receptor 5	27.2313
MIR186	MicroRNA 186	27.2005
CTSB	Cathepsin B	27.0807
PDGFRB	Platelet Derived Growth Factor Receptor Beta	27.0789
ASS1	Argininosuccinate Synthase 1	27.0338
ELANE	Elastase, Neutrophil Expressed	26.9728
SF3B1	Splicing Factor 3b Subunit 1	26.9326
IGFBP3	Insulin Like Growth Factor Binding Protein 3	26.925
MT-ND3	Mitochondrially Encoded NADH:Ubiquinone Oxidoreductase Core Subunit 3	26.8519
MIR493HG	MIR493 Cluster Host Gene	26.7874
ENSG00000276919		26.7874
MYD88	MYD88 Innate Immune Signal Transduction Adaptor	26.7614
ADA2	Adenosine Deaminase 2	26.7202
ZFAS1	ZNFX1 Antisense RNA 1	26.6237
TGFBR1	Transforming Growth Factor Beta Receptor 1	26.6121
ERCC2	ERCC Excision Repair 2, TFIIH Core Complex Helicase Subunit	26.5841
NPPB	Natriuretic Peptide B	26.5518
HJV	Hemojuvelin BMP Co-Receptor	26.5459
MIR335	MicroRNA 335	26.5376
BMP2	Bone Morphogenetic Protein 2	26.4912
TNFSF11	TNF Superfamily Member 11	26.4632
MIR23B	MicroRNA 23b	26.4299
HSPA4	Heat Shock Protein Family A (Hsp70) Member 4	26.4286
NAT2	N-Acetyltransferase 2	26.4207
POMC	Proopiomelanocortin	26.4194
ACSL3	Acyl-CoA Synthetase Long Chain Family Member 3	26.4162
MIAT	Myocardial Infarction Associated Transcript	26.1435
IFT172	Intraflagellar Transport 172	26.1348
HSPA5	Heat Shock Protein Family A (Hsp70) Member 5	26.0761
MIRLET7G	MicroRNA Let-7g	26.0496
ATF4	Activating Transcription Factor 4	26.0482
MIRLET7A1	MicroRNA Let-7a-1	26.0334
TLR3	Toll Like Receptor 3	26.0179
TNFAIP3	TNF Alpha Induced Protein 3	25.9995
IGF1R	Insulin Like Growth Factor 1 Receptor	25.979
CNR1	Cannabinoid Receptor 1	25.8833
VIM	Vimentin	25.8582
SLC10A1	Solute Carrier Family 10 Member 1	25.8564
CPS1	Carbamoyl-Phosphate Synthase 1	25.8553
FAS-AS1	FAS Antisense RNA 1	25.767
COL3A1	Collagen Type III Alpha 1 Chain	25.6833
CD44	CD44 Molecule (Indian Blood Group)	25.6605
RAF1	Raf-1 Proto-Oncogene, Serine/Threonine Kinase	25.6355
TH	Tyrosine Hydroxylase	25.6309
MIR224	MicroRNA 224	25.6026
CYP1B1	Cytochrome P450 Family 1 Subfamily B Member 1	25.5838
MIR130B	MicroRNA 130b	25.556
PPIG	Peptidylprolyl Isomerase G	25.5503
CCL3	C-C Motif Chemokine Ligand 3	25.5323
CDK4	Cyclin Dependent Kinase 4	25.4957
LGALS3	Galectin 3	25.4627
MIR148B	MicroRNA 148b	25.434
SLC6A3	Solute Carrier Family 6 Member 3	25.3525
CEBPB	CCAAT Enhancer Binding Protein Beta	25.3062
MIR152	MicroRNA 152	25.2956
AGER	Advanced Glycosylation End-Product Specific Receptor	25.2869
KRT7	Keratin 7	25.2699
CHEK2	Checkpoint Kinase 2	25.2586
HNF1A-AS1	HNF1A Antisense RNA 1	25.2583
HMGB1	High Mobility Group Box 1	25.2521
FLT1	Fms Related Receptor Tyrosine Kinase 1	25.1876
DNMT1	DNA Methyltransferase 1	25.1373
MIR486-1	MicroRNA 486-1	25.0293
PLIN2	Perilipin 2	25.0027
CHUK	Component Of Inhibitor Of Nuclear Factor Kappa B Kinase Complex	24.9568
UGT1A9	UDP Glucuronosyltransferase Family 1 Member A9	24.9335
GH1	Growth Hormone 1	24.9136
GCLC	Glutamate-Cysteine Ligase Catalytic Subunit	24.8932
IFNA2	Interferon Alpha 2	24.8438
PLA2G4A	Phospholipase A2 Group IVA	24.7066
TCF7L2	Transcription Factor 7 Like 2	24.6724
CLCNKB	Chloride Voltage-Gated Channel Kb	24.5461
EPHX2	Epoxide Hydrolase 2	24.4635
IL1R1	Interleukin 1 Receptor Type 1	24.432
APOA2	Apolipoprotein A2	24.3967
ANGPT2	Angiopoietin 2	24.3695
NEU1	Neuraminidase 1	24.3563
CYP17A1	Cytochrome P450 Family 17 Subfamily A Member 1	24.3556
MDM2	MDM2 Proto-Oncogene	24.2484
RAB4B-EGLN2	RAB4B-EGLN2 Readthrough (NMD Candidate)	24.1854
MIR511	MicroRNA 511	24.1006
CASR	Calcium Sensing Receptor	24.0984
AGPAT2	1-Acylglycerol-3-Phosphate O-Acyltransferase 2	24.0983
PARP1	Poly(ADP-Ribose) Polymerase 1	24.0875
THBS1	Thrombospondin 1	24.0764
ANGPTL3	Angiopoietin Like 3	24.0391
S100A9	S100 Calcium Binding Protein A9	24.0318
SMARCA4	SWI/SNF Related, Matrix Associated, Actin Dependent Regulator Of Chromatin, Subfamily A, Member 4	23.9767
CEACAM5	CEA Cell Adhesion Molecule 5	23.9519
DNMT3A	DNA Methyltransferase 3 Alpha	23.8006
PSMB8	Proteasome 20S Subunit Beta 8	23.779
TLR9	Toll Like Receptor 9	23.7283
SMAD7	SMAD Family Member 7	23.7269
NPY	Neuropeptide Y	23.7015
HLA-DPB1	Major Histocompatibility Complex, Class II, DP Beta 1	23.5655
GDF15	Growth Differentiation Factor 15	23.5103
XDH	Xanthine Dehydrogenase	23.4979
RPS27A	Ribosomal Protein S27a	23.4872
SNORD15A	Small Nucleolar RNA, C/D Box 15A	23.4539
TCF4	Transcription Factor 4	23.4151
CD163	CD163 Molecule	23.3854
MIR361	MicroRNA 361	23.3652
CHI3L1	Chitinase 3 Like 1	23.3207
MIR301A	MicroRNA 301a	23.2973
EP300	E1A Binding Protein P300	23.2911
MIR30C1	MicroRNA 30c-1	23.2661
ICOSLG	Inducible T Cell Costimulator Ligand	23.232
NGF	Nerve Growth Factor	23.2179
CASC2	Cancer Susceptibility 2	23.2092
TIMP2	TIMP Metallopeptidase Inhibitor 2	23.203
SLC30A10	Solute Carrier Family 30 Member 10	23.1813
CREB1	CAMP Responsive Element Binding Protein 1	23.1672
GNMT	Glycine N-Methyltransferase	23.1662
DGAT1	Diacylglycerol O-Acyltransferase 1	23.1222
EPRS1	Glutamyl-Prolyl-TRNA Synthetase 1	23.1205
CXCR3	C-X-C Motif Chemokine Receptor 3	23.1158
PC	Pyruvate Carboxylase	23.115
SERPINF1	Serpin Family F Member 1	23.1119
CCR2	C-C Motif Chemokine Receptor 2	23.0579
CHIT1	Chitinase 1	23.0532
ABCB7	ATP Binding Cassette Subfamily B Member 7	23.0516
HSD11B1	Hydroxysteroid 11-Beta Dehydrogenase 1	23.0097
NR5A2	Nuclear Receptor Subfamily 5 Group A Member 2	22.9429
AKR1A1	Aldo-Keto Reductase Family 1 Member A1	22.9422
UCP3	Uncoupling Protein 3	22.9105
EIF4G1	Eukaryotic Translation Initiation Factor 4 Gamma 1	22.8631
ERN1	Endoplasmic Reticulum To Nucleus Signaling 1	22.7956
TNFSF10	TNF Superfamily Member 10	22.7742
MST1	Macrophage Stimulating 1	22.7186
GSR	Glutathione-Disulfide Reductase	22.685
MIR373	MicroRNA 373	22.6776
UGT1A7	UDP Glucuronosyltransferase Family 1 Member A7	22.6654
EIF2AK2	Eukaryotic Translation Initiation Factor 2 Alpha Kinase 2	22.6113
PRKAA2	Protein Kinase AMP-Activated Catalytic Subunit Alpha 2	22.5915
TET2	Tet Methylcytosine Dioxygenase 2	22.5751
NRG1	Neuregulin 1	22.5617
CD274	CD274 Molecule	22.5329
MIR128-2	MicroRNA 128-2	22.51
EZH2	Enhancer Of Zeste 2 Polycomb Repressive Complex 2 Subunit	22.504
SCT	Secretin	22.479
ACACB	Acetyl-CoA Carboxylase Beta	22.4325
SP1	Sp1 Transcription Factor	22.3482
BCYRN1	Brain Cytoplasmic RNA 1	22.286
NR1I3	Nuclear Receptor Subfamily 1 Group I Member 3	22.2647
NQO1	NAD(P)H Quinone Dehydrogenase 1	22.174
AQP7	Aquaporin 7	22.1558
LOX	Lysyl Oxidase	22.1427
GPX1	Glutathione Peroxidase 1	22.1128
ATP1A1	ATPase Na+/K+ Transporting Subunit Alpha 1	22.104
ENSG00000277577		22.0993
CYP46A1	Cytochrome P450 Family 46 Subfamily A Member 1	22.0712
GHR	Growth Hormone Receptor	22.0675
CCR1	C-C Motif Chemokine Receptor 1	22.0669
UCP1	Uncoupling Protein 1	22.0367
EMSLR	E2F1 MRNA Stabilizing LncRNA	22.027
HK1	Hexokinase 1	22.0011
CCL11	C-C Motif Chemokine Ligand 11	22.0011
UGT1A6	UDP Glucuronosyltransferase Family 1 Member A6	21.9994
RMRP	RNA Component Of Mitochondrial RNA Processing Endoribonuclease	21.9991
MIR193A	MicroRNA 193a	21.9764
SERPINA6	Serpin Family A Member 6	21.9408
SLC2A4	Solute Carrier Family 2 Member 4	21.9128
POR	Cytochrome P450 Oxidoreductase	21.8703
PSMB9	Proteasome 20S Subunit Beta 9	21.8612
FOXO1	Forkhead Box O1	21.786
MYL2	Myosin Light Chain 2	21.7589
KL	Klotho	21.7502
PALB2	Partner And Localizer Of BRCA2	21.7232
SLC6A4	Solute Carrier Family 6 Member 4	21.7103
BTNL2	Butyrophilin Like 2	21.6827
NDUFS1	NADH:Ubiquinone Oxidoreductase Core Subunit S1	21.6286
CSF1	Colony Stimulating Factor 1	21.6162
CCL20	C-C Motif Chemokine Ligand 20	21.5891
FTO	FTO Alpha-Ketoglutarate Dependent Dioxygenase	21.5182
FGFR4	Fibroblast Growth Factor Receptor 4	21.3872
HOXA11-AS	HOXA11 Antisense RNA	21.3802
MIR24-1	MicroRNA 24-1	21.3636
HSPA1A	Heat Shock Protein Family A (Hsp70) Member 1A	21.3589
TRA-TGC7-1	TRNA-Ala (Anticodon TGC) 7-1	21.3564
TRA-TGC5-1	TRNA-Ala (Anticodon TGC) 5-1	21.3564
SNHG6	Small Nucleolar RNA Host Gene 6	21.356
MMP13	Matrix Metallopeptidase 13	21.3539
IL6ST	Interleukin 6 Cytokine Family Signal Transducer	21.3378
ITPR3	Inositol 1,4,5-Trisphosphate Receptor Type 3	21.2011
SVIL	Supervillin	21.1217
AHR	Aryl Hydrocarbon Receptor	21.1064
HEIH	Hepatocellular Carcinoma Up-Regulated EZH2-Associated Long Non-Coding RNA	21.0863
CASP9	Caspase 9	21.0849
TXN	Thioredoxin	21.0777
NPC1L1	NPC1 Like Intracellular Cholesterol Transporter 1	21.0416
IL21	Interleukin 21	20.9973
ADIPOR1	Adiponectin Receptor 1	20.9772
MUTYH	MutY DNA Glycosylase	20.9425
GC	GC Vitamin D Binding Protein	20.936
MIR30B	MicroRNA 30b	20.9062
UGT1A4	UDP Glucuronosyltransferase Family 1 Member A4	20.901
PRL	Prolactin	20.863
FGB	Fibrinogen Beta Chain	20.8293
GDF2	Growth Differentiation Factor 2	20.7354
ABCG1	ATP Binding Cassette Subfamily G Member 1	20.6798
IRF1	Interferon Regulatory Factor 1	20.6307
SDCCAG8	SHH Signaling And Ciliogenesis Regulator SDCCAG8	20.5999
SKIC2	SKI2 Subunit Of Superkiller Complex	20.5479
ACE2	Angiotensin Converting Enzyme 2	20.5458
LEPQTL1	Leptin, Serum Levels Of	20.42
CRAT	Carnitine O-Acetyltransferase	20.4124
SOAT2	Sterol O-Acyltransferase 2	20.4008
ACSM2B	Acyl-CoA Synthetase Medium Chain Family Member 2B	20.3895
IFNL3	Interferon Lambda 3	20.3583
DKK1	Dickkopf WNT Signaling Pathway Inhibitor 1	20.3298
MIR211	MicroRNA 211	20.2846
CCK	Cholecystokinin	20.2804
TGM2	Transglutaminase 2	20.2673
UGT1A8	UDP Glucuronosyltransferase Family 1 Member A8	20.2397
CEL	Carboxyl Ester Lipase	20.1509
PRKAA1	Protein Kinase AMP-Activated Catalytic Subunit Alpha 1	20.1076
XK	X-Linked Kx Blood Group Antigen, Kell And VPS13A Binding Protein	20.0844
ADAR	Adenosine Deaminase RNA Specific	20.0819
MIR124-1	MicroRNA 124-1	19.991
SOST	Sclerostin	19.9875
EIF2B4	Eukaryotic Translation Initiation Factor 2B Subunit Delta	19.9365
GOLM1	Golgi Membrane Protein 1	19.9214
OGG1	8-Oxoguanine DNA Glycosylase	19.8687
TLR1	Toll Like Receptor 1	19.8592
MMP7	Matrix Metallopeptidase 7	19.8134
SHC1	SHC Adaptor Protein 1	19.8114
DNASE1	Deoxyribonuclease 1	19.7737
PLTP	Phospholipid Transfer Protein	19.666
APOA4	Apolipoprotein A4	19.6507
DICER1	Dicer 1, Ribonuclease III	19.6256
RARRES2	Retinoic Acid Receptor Responder 2	19.6166
BMP4	Bone Morphogenetic Protein 4	19.6047
ENO1	Enolase 1	19.6028
MIR24-2	MicroRNA 24-2	19.5842
CERNA2	Competing Endogenous LncRNA 2 For MicroRNA Let-7b	19.4689
SLC13A5	Solute Carrier Family 13 Member 5	19.4648
ACTB	Actin Beta	19.4091
APOA1-AS	APOA1 Antisense RNA	19.3753
PRKAB1	Protein Kinase AMP-Activated Non-Catalytic Subunit Beta 1	19.3544
BIRC5	Baculoviral IAP Repeat Containing 5	19.351
ALOX12	Arachidonate 12-Lipoxygenase, 12S Type	19.314
SDC1	Syndecan 1	19.3115
CYP4F2	Cytochrome P450 Family 4 Subfamily F Member 2	19.3106
SFRP4	Secreted Frizzled Related Protein 4	19.2574
GLS	Glutaminase	19.1362
DYSF	Dysferlin	19.1227
POLR1C	RNA Polymerase I And III Subunit C	19.0934
IRGM	Immunity Related GTPase M	19.0921
IRF3	Interferon Regulatory Factor 3	19.0466
MIRLET7A3	MicroRNA Let-7a-3	19.0434
DRD2	Dopamine Receptor D2	19.0245
CXCL9	C-X-C Motif Chemokine Ligand 9	18.8619
BID	BH3 Interacting Domain Death Agonist	18.8048
MIR103A2	MicroRNA 103a-2	18.8003
HDAC9	Histone Deacetylase 9	18.7742
MAOA	Monoamine Oxidase A	18.7636
GLUD1	Glutamate Dehydrogenase 1	18.7044
STING1	Stimulator Of Interferon Response CGAMP Interactor 1	18.6867
NOS1	Nitric Oxide Synthase 1	18.6577
MIR181D	MicroRNA 181d	18.6486
ADRB3	Adrenoceptor Beta 3	18.6129
MERTK	MER Proto-Oncogene, Tyrosine Kinase	18.5994
HTR2A	5-Hydroxytryptamine Receptor 2A	18.576
PLIN1	Perilipin 1	18.5508
MIR26A2	MicroRNA 26a-2	18.546
PTPN1	Protein Tyrosine Phosphatase Non-Receptor Type 1	18.5252
CDK1	Cyclin Dependent Kinase 1	18.5137
A2M	Alpha-2-Macroglobulin	18.5091
IAH1	Isoamyl Acetate Hydrolyzing Esterase 1 (Putative)	18.4995
ALDH9A1	Aldehyde Dehydrogenase 9 Family Member A1	18.4913
WNT5A	Wnt Family Member 5A	18.4675
CYP2J2	Cytochrome P450 Family 2 Subfamily J Member 2	18.4446
STEAP4	STEAP4 Metalloreductase	18.4401
MIR423	MicroRNA 423	18.4328
NR0B2	Nuclear Receptor Subfamily 0 Group B Member 2	18.4326
EPAS1	Endothelial PAS Domain Protein 1	18.4207
IFNAR1	Interferon Alpha And Beta Receptor Subunit 1	18.3929
MIR331	MicroRNA 331	18.3796
BMPR1A	Bone Morphogenetic Protein Receptor Type 1A	18.3775
MIR124-2	MicroRNA 124-2	18.3539
SPARC	Secreted Protein Acidic And Cysteine Rich	18.3131
PRKCQ	Protein Kinase C Theta	18.3005
LMBRD1	LMBR1 Domain Containing 1	18.2921
CPOX	Coproporphyrinogen Oxidase	18.2686
PLAUR	Plasminogen Activator, Urokinase Receptor	18.2663
VTN	Vitronectin	18.2098
SULT2A1	Sulfotransferase Family 2A Member 1	18.1913
MATR3	Matrin 3	18.1879
MIR22HG	MIR22 Host Gene	18.1613
HSPA6	Heat Shock Protein Family A (Hsp70) Member 6	18.1483
HSPA8	Heat Shock Protein Family A (Hsp70) Member 8	18.1364
CCL4	C-C Motif Chemokine Ligand 4	18.129
CYLD	CYLD Lysine 63 Deubiquitinase	18.1108
LINC00261	Long Intergenic Non-Protein Coding RNA 261	18.0469
POSTN	Periostin	18.0207
FARSA	Phenylalanyl-TRNA Synthetase Subunit Alpha	18.0121
GCGR	Glucagon Receptor	17.9971
NOX4	NADPH Oxidase 4	17.9901
ABCC3	ATP Binding Cassette Subfamily C Member 3	17.9386
GRB2	Growth Factor Receptor Bound Protein 2	17.8568
HDAC1	Histone Deacetylase 1	17.8474
PRSS1	Serine Protease 1	17.8406
ERLIN1	ER Lipid Raft Associated 1	17.8258
MIR363	MicroRNA 363	17.8173
TRE-TTC3-1	TRNA-Glu (Anticodon TTC) 3-1	17.7836
FBXW7	F-Box And WD Repeat Domain Containing 7	17.7663
MICA	MHC Class I Polypeptide-Related Sequence A	17.7337
PRDX5	Peroxiredoxin 5	17.7328
PRKCA	Protein Kinase C Alpha	17.7249
IL17RA	Interleukin 17 Receptor A	17.7235
TRAF6	TNF Receptor Associated Factor 6	17.7148
PPM1K	Protein Phosphatase, Mg2+/Mn2+ Dependent 1K	17.6778
IL18BP	Interleukin 18 Binding Protein	17.6732
MIR92A1	MicroRNA 92a-1	17.6705
TPM1	Tropomyosin 1	17.6387
GPBAR1	G Protein-Coupled Bile Acid Receptor 1	17.5856
CD59	CD59 Molecule (CD59 Blood Group)	17.5721
PCBP2-OT1	PCBP2 Overlapping Transcript 1	17.5374
COA8	Cytochrome C Oxidase Assembly Factor 8	17.5128
FMO3	Flavin Containing Dimethylaniline Monoxygenase 3	17.5095
IGFBP2	Insulin Like Growth Factor Binding Protein 2	17.4889
UGT1A10	UDP Glucuronosyltransferase Family 1 Member A10	17.4625
PEPD	Peptidase D	17.4614
IL1RAPL2	Interleukin 1 Receptor Accessory Protein Like 2	17.4606
LPIN1	Lipin 1	17.4504
TMPRSS6	Transmembrane Serine Protease 6	17.4317
CDH4	Cadherin 4	17.4189
PWAR1	Prader Willi/Angelman Region RNA 1	17.4075
STAT5A	Signal Transducer And Activator Of Transcription 5A	17.3856
LRPPRC	Leucine Rich Pentatricopeptide Repeat Containing	17.3401
PRDX1	Peroxiredoxin 1	17.1987
RNU4ATAC	RNA, U4atac Small Nuclear	17.1736
IL33	Interleukin 33	17.1571
ELAVL1	ELAV Like RNA Binding Protein 1	17.1521
CCEPR	Cervical Carcinoma Expressed PCNA Regulatory LncRNA	17.1366
RPS6KB1	Ribosomal Protein S6 Kinase B1	17.1327
CES2	Carboxylesterase 2	17.0539
SI	Sucrase-Isomaltase	17.0533
HMGA1	High Mobility Group AT-Hook 1	17.0387
AREG	Amphiregulin	17.0323
MIR379	MicroRNA 379	17.0038
SNHG20	Small Nucleolar RNA Host Gene 20	16.986
UGT1A3	UDP Glucuronosyltransferase Family 1 Member A3	16.9787
SERPINF2	Serpin Family F Member 2	16.974
GPI	Glucose-6-Phosphate Isomerase	16.9715
OSM	Oncostatin M	16.9563
MIR101-1	MicroRNA 101-1	16.9544
JPX	JPX Transcript, XIST Activator	16.9328
P4HB	Prolyl 4-Hydroxylase Subunit Beta	16.9159
ANXA11	Annexin A11	16.9151
NR2F1-AS1	NR2F1 Antisense RNA 1	16.9061
CHCHD2	Coiled-Coil-Helix-Coiled-Coil-Helix Domain Containing 2	16.8346
CYP4F3	Cytochrome P450 Family 4 Subfamily F Member 3	16.7916
TLR6	Toll Like Receptor 6	16.7758
SPTAN1	Spectrin Alpha, Non-Erythrocytic 1	16.7312
MYB	MYB Proto-Oncogene, Transcription Factor	16.6852
GOT2	Glutamic-Oxaloacetic Transaminase 2	16.6807
NRP1	Neuropilin 1	16.6774
DBH	Dopamine Beta-Hydroxylase	16.6325
IL19	Interleukin 19	16.5917
SIRT6	Sirtuin 6	16.5909
MIRLET7A2	MicroRNA Let-7a-2	16.5689
USF1	Upstream Transcription Factor 1	16.5577
EGR1	Early Growth Response 1	16.5518
TAP2	Transporter 2, ATP Binding Cassette Subfamily B Member	16.5316
GPX4	Glutathione Peroxidase 4	16.4976
IARS1	Isoleucyl-TRNA Synthetase 1	16.4879
C11orf65	Chromosome 11 Open Reading Frame 65	16.4868
ANGPTL8	Angiopoietin Like 8	16.4547
SLC19A1	Solute Carrier Family 19 Member 1	16.4418
CA2	Carbonic Anhydrase 2	16.4406
THBS2	Thrombospondin 2	16.4258
TKT	Transketolase	16.4053
POLR3A	RNA Polymerase III Subunit A	16.3921
LBP	Lipopolysaccharide Binding Protein	16.3092
YY1	YY1 Transcription Factor	16.2829
PKM	Pyruvate Kinase M1/2	16.2595
KLF6	KLF Transcription Factor 6	16.2306
ENPP2	Ectonucleotide Pyrophosphatase/Phosphodiesterase 2	16.2201
CD55	CD55 Molecule (Cromer Blood Group)	16.2077
APPL1	Adaptor Protein, Phosphotyrosine Interacting With PH Domain And Leucine Zipper 1	16.1343
SERPINA7	Serpin Family A Member 7	16.1286
STAR	Steroidogenic Acute Regulatory Protein	16.106
E2F1	E2F Transcription Factor 1	16.1046
TFEB	Transcription Factor EB	16.0788
BLVRA	Biliverdin Reductase A	16.0598
ARPC1B	Actin Related Protein 2/3 Complex Subunit 1B	16.0581
SIRT3	Sirtuin 3	16.0545
P2RX7	Purinergic Receptor P2X 7	15.9976
DNAJC21	DnaJ Heat Shock Protein Family (Hsp40) Member C21	15.9976
ALAD	Aminolevulinate Dehydratase	15.9816
LTBP3	Latent Transforming Growth Factor Beta Binding Protein 3	15.9093
TRC-GCA24-1	TRNA-Cys (GCA) 24-1	15.8985
SERPINH1	Serpin Family H Member 1	15.8868
AOC3	Amine Oxidase Copper Containing 3	15.8649
LNCBRM	LncRNA SMARCA2 (BRM) Associated	15.8258
PIN1	Peptidylprolyl Cis/Trans Isomerase, NIMA-Interacting 1	15.7891
ACLY	ATP Citrate Lyase	15.7836
MIR103A1	MicroRNA 103a-1	15.7684
MIR326	MicroRNA 326	15.7584
CLCNKA	Chloride Voltage-Gated Channel Ka	15.7456
TXNRD2	Thioredoxin Reductase 2	15.6119
MICB	MHC Class I Polypeptide-Related Sequence B	15.5907
NRG3	Neuregulin 3	15.58
TRIB1	Tribbles Pseudokinase 1	15.5239
STUB1	STIP1 Homology And U-Box Containing Protein 1	15.5121
MIR381	MicroRNA 381	15.5007
TSPO	Translocator Protein	15.4646
HSP90B1	Heat Shock Protein 90 Beta Family Member 1	15.4475
IL11	Interleukin 11	15.4367
HMGCS2	3-Hydroxy-3-Methylglutaryl-CoA Synthase 2	15.3972
ATF6	Activating Transcription Factor 6	15.3695
HCCAT5	Hepatocellular Carcinoma Associated Transcript 5	15.3557
CRH	Corticotropin Releasing Hormone	15.3017
ANXA2	Annexin A2	15.2903
LECT2	Leukocyte Cell Derived Chemotaxin 2	15.2736
OLR1	Oxidized Low Density Lipoprotein Receptor 1	15.2647
FGL1	Fibrinogen Like 1	15.2366
WASHC5	WASH Complex Subunit 5	15.2016
ERLIN2	ER Lipid Raft Associated 2	15.2015
CNR2	Cannabinoid Receptor 2	15.1808
DPM1	Dolichyl-Phosphate Mannosyltransferase Subunit 1, Catalytic	15.1795
TAP1	Transporter 1, ATP Binding Cassette Subfamily B Member	15.0924
SERPINB3	Serpin Family B Member 3	15.0868
GPAM	Glycerol-3-Phosphate Acyltransferase, Mitochondrial	15.0833
BCAP31	B Cell Receptor Associated Protein 31	15.0815
DHCR24	24-Dehydrocholesterol Reductase	15.0704
ROCK1	Rho Associated Coiled-Coil Containing Protein Kinase 1	15.0581
LINC00665	Long Intergenic Non-Protein Coding RNA 665	15.0209
TRIM21	Tripartite Motif Containing 21	15.0147
MIR20B	MicroRNA 20b	14.9477
DLEU2	Deleted In Lymphocytic Leukemia 2	14.9467
TSLP	Thymic Stromal Lymphopoietin	14.9318
PHB1	Prohibitin 1	14.9227
FUT2	Fucosyltransferase 2	14.88
IL23A	Interleukin 23 Subunit Alpha	14.8502
TFF3	Trefoil Factor 3	14.8148
XRCC3	X-Ray Repair Cross Complementing 3	14.7637
ONECUT2	One Cut Homeobox 2	14.7234
PPIB	Peptidylprolyl Isomerase B	14.7097
RPS6KA3	Ribosomal Protein S6 Kinase A3	14.6428
SNHG16	Small Nucleolar RNA Host Gene 16	14.6364
NDUFA13	NADH:Ubiquinone Oxidoreductase Subunit A13	14.6206
TPM2	Tropomyosin 2	14.6145
CD68	CD68 Molecule	14.604
RDH5	Retinol Dehydrogenase 5	14.6031
HLA-DPA1	Major Histocompatibility Complex, Class II, DP Alpha 1	14.5982
PLCB1	Phospholipase C Beta 1	14.5672
VTRNA1-1	Vault RNA 1-1	14.5598
PTX3	Pentraxin 3	14.5389
MIR615	MicroRNA 615	14.5323
MIR519D	MicroRNA 519d	14.5038
APEX1	Apurinic/Apyrimidinic Endodeoxyribonuclease 1	14.4908
EEF1A1	Eukaryotic Translation Elongation Factor 1 Alpha 1	14.4638
CD38	CD38 Molecule	14.4479
FDFT1	Farnesyl-Diphosphate Farnesyltransferase 1	14.3917
SLC39A8	Solute Carrier Family 39 Member 8	14.3571
ACER3	Alkaline Ceramidase 3	14.2851
ADK	Adenosine Kinase	14.2384
TP53BP1	Tumor Protein P53 Binding Protein 1	14.2331
ATG5	Autophagy Related 5	14.2264
RPLP0	Ribosomal Protein Lateral Stalk Subunit P0	14.1944
EPHA2	EPH Receptor A2	14.1462
UBD	Ubiquitin D	14.1333
MIR129-1	MicroRNA 129-1	14.1292
CIDEC	Cell Death Inducing DFFA Like Effector C	14.1236
FNDC5	Fibronectin Type III Domain Containing 5	14.0855
RTN4	Reticulon 4	14.0605
TLX1NB	TLX1 Neighbor	14.0237
CNTNAP2	Contactin Associated Protein 2	14.0077
CUL3	Cullin 3	14.002
MAP3K7	Mitogen-Activated Protein Kinase Kinase Kinase 7	14.0016
BBS5	Bardet-Biedl Syndrome 5	13.9971
TTTY10	Testis Expressed Transcript, Y-Linked 10	13.9864
MIR501	MicroRNA 501	13.9859
SLC25A10	Solute Carrier Family 25 Member 10	13.9754
GLP1R	Glucagon Like Peptide 1 Receptor	13.9749
TPM3	Tropomyosin 3	13.9615
SNAI2	Snail Family Transcriptional Repressor 2	13.9522
CACNA2D1	Calcium Voltage-Gated Channel Auxiliary Subunit Alpha2delta 1	13.9399
MIR590	MicroRNA 590	13.9214
NNMT	Nicotinamide N-Methyltransferase	13.9123
TXNIP	Thioredoxin Interacting Protein	13.8941
DRD3	Dopamine Receptor D3	13.8826
PALLD	Palladin, Cytoskeletal Associated Protein	13.8628
CFLAR	CASP8 And FADD Like Apoptosis Regulator	13.856
SLC25A1	Solute Carrier Family 25 Member 1	13.8539
FCN2	Ficolin 2	13.8301
GSK3A	Glycogen Synthase Kinase 3 Alpha	13.806
SOD3	Superoxide Dismutase 3	13.8054
RPL5	Ribosomal Protein L5	13.7765
NOP10	NOP10 Ribonucleoprotein	13.7677
LINC01554	Long Intergenic Non-Protein Coding RNA 1554	13.7462
XRCC6	X-Ray Repair Cross Complementing 6	13.7402
YWHAQ	Tyrosine 3-Monooxygenase/Tryptophan 5-Monooxygenase Activation Protein Theta	13.7167
HHIP	Hedgehog Interacting Protein	13.7072
UBE2D1	Ubiquitin Conjugating Enzyme E2 D1	13.6906
SLC38A8	Solute Carrier Family 38 Member 8	13.6801
ENSG00000275307		13.641
ENSG00000276965		13.641
PDK4	Pyruvate Dehydrogenase Kinase 4	13.6348
MRPS7	Mitochondrial Ribosomal Protein S7	13.6175
GRK2	G Protein-Coupled Receptor Kinase 2	13.6096
CLCN2	Chloride Voltage-Gated Channel 2	13.5956
DOCK7	Dedicator Of Cytokinesis 7	13.5564
COLGALT1	Collagen Beta(1-O)Galactosyltransferase 1	13.5399
UGT1A5	UDP Glucuronosyltransferase Family 1 Member A5	13.5378
IL16	Interleukin 16	13.4922
AQP9	Aquaporin 9	13.488
AZGP1	Alpha-2-Glycoprotein 1, Zinc-Binding	13.478
NTS	Neurotensin	13.478
MAPK9	Mitogen-Activated Protein Kinase 9	13.4618
ACSM2A	Acyl-CoA Synthetase Medium Chain Family Member 2A	13.4582
PHGDH	Phosphoglycerate Dehydrogenase	13.4524
MRC1	Mannose Receptor C-Type 1	13.4494
ATP5F1A	ATP Synthase F1 Subunit Alpha	13.435
STEAP3	STEAP3 Metalloreductase	13.4263
CASP2	Caspase 2	13.4164
MIR135A1	MicroRNA 135a-1	13.406
SCAP	SREBF Chaperone	13.3977
RUNX3	RUNX Family Transcription Factor 3	13.3857
YBX1	Y-Box Binding Protein 1	13.2863
DAXX	Death Domain Associated Protein	13.2727
LINC01772	Long Intergenic Non-Protein Coding RNA 1772	13.2633
CYP8B1	Cytochrome P450 Family 8 Subfamily B Member 1	13.2537
KAT5	Lysine Acetyltransferase 5	13.2505
CTRC	Chymotrypsin C	13.243
STOX1	Storkhead Box 1	13.2349
DYNC2I2	Dynein 2 Intermediate Chain 2	13.2116
EYA1	EYA Transcriptional Coactivator And Phosphatase 1	13.1946
ZPR1	ZPR1 Zinc Finger	13.1887
GOT1	Glutamic-Oxaloacetic Transaminase 1	13.1871
RORA	RAR Related Orphan Receptor A	13.1834
HDAC8	Histone Deacetylase 8	13.1673
SAMM50	SAMM50 Sorting And Assembly Machinery Component	13.1351
MIR299	MicroRNA 299	13.0768
FDPS	Farnesyl Diphosphate Synthase	13.0598
LPCAT3	Lysophosphatidylcholine Acyltransferase 3	13.0188
RIPK3	Receptor Interacting Serine/Threonine Kinase 3	12.9811
PRKDC	Protein Kinase, DNA-Activated, Catalytic Subunit	12.962
DLG5	Discs Large MAGUK Scaffold Protein 5	12.9178
MGAM	Maltase-Glucoamylase	12.8371
MYH2	Myosin Heavy Chain 2	12.8154
PRPF8	Pre-MRNA Processing Factor 8	12.7959
APOC4-APOC2	APOC4-APOC2 Readthrough (NMD Candidate)	12.7914
AXL	AXL Receptor Tyrosine Kinase	12.7894
HLA-DRA	Major Histocompatibility Complex, Class II, DR Alpha	12.7547
CPB2	Carboxypeptidase B2	12.7535
CANX	Calnexin	12.7527
LGALS3BP	Galectin 3 Binding Protein	12.7404
BIRC3	Baculoviral IAP Repeat Containing 3	12.7181
JAZF1	JAZF Zinc Finger 1	12.7148
MAVS	Mitochondrial Antiviral Signaling Protein	12.711
HNRNPK	Heterogeneous Nuclear Ribonucleoprotein K	12.6749
CX3CL1	C-X3-C Motif Chemokine Ligand 1	12.6605
GAL	Galanin And GMAP Prepropeptide	12.6605
RB1CC1	RB1 Inducible Coiled-Coil 1	12.6223
DDB1	Damage Specific DNA Binding Protein 1	12.6192
UBQLN4	Ubiquilin 4	12.6073
YWHAE	Tyrosine 3-Monooxygenase/Tryptophan 5-Monooxygenase Activation Protein Epsilon	12.6071
EDA	Ectodysplasin A	12.5823
GRIA3	Glutamate Ionotropic Receptor AMPA Type Subunit 3	12.5786
ADH5	Alcohol Dehydrogenase 5 (Class III), Chi Polypeptide	12.5497
DDX3X	DEAD-Box Helicase 3 X-Linked	12.5446
PARVB	Parvin Beta	12.5424
TRAF3	TNF Receptor Associated Factor 3	12.5396
NDUFB3	NADH:Ubiquinone Oxidoreductase Subunit B3	12.5329
HSPA9	Heat Shock Protein Family A (Hsp70) Member 9	12.5236
NLRC4	NLR Family CARD Domain Containing 4	12.5232
CLRN1	Clarin 1	12.5008
CCN1	Cellular Communication Network Factor 1	12.4981
GNAI2	G Protein Subunit Alpha I2	12.4778
MDH2	Malate Dehydrogenase 2	12.4546
IGF2BP2	Insulin Like Growth Factor 2 MRNA Binding Protein 2	12.4457
TRB	T Cell Receptor Beta Locus	12.4402
PLA2G1B	Phospholipase A2 Group IB	12.4051
ADAMTSL2	ADAMTS Like 2	12.3953
SNRNP200	Small Nuclear Ribonucleoprotein U5 Subunit 200	12.346
NADK2	NAD Kinase 2, Mitochondrial	12.3322
OPRM1	Opioid Receptor Mu 1	12.3259
PDGFA	Platelet Derived Growth Factor Subunit A	12.3243
HLA-DRB5	Major Histocompatibility Complex, Class II, DR Beta 5	12.3184
NCAN	Neurocan	12.3084
APLN	Apelin	12.3063
RHBDF2	Rhomboid 5 Homolog 2	12.2686
MYH14	Myosin Heavy Chain 14	12.2673
DRD1	Dopamine Receptor D1	12.2522
ARNT	Aryl Hydrocarbon Receptor Nuclear Translocator	12.2213
FST	Follistatin	12.2188
RPS10	Ribosomal Protein S10	12.2155
MIR188	MicroRNA 188	12.1775
TAGLN	Transgelin	12.1735
WNT3A	Wnt Family Member 3A	12.1677
ADRB1	Adrenoceptor Beta 1	12.1608
FOXA1	Forkhead Box A1	12.1399
ENSG00000277469		12.1271
BPTF	Bromodomain PHD Finger Transcription Factor	12.1145
CASP7	Caspase 7	12.1031
COMMD1	Copper Metabolism Domain Containing 1	12.0818
OGT	O-Linked N-Acetylglucosamine (GlcNAc) Transferase	12.0626
TYSND1	Trypsin Like Peroxisomal Matrix Peptidase 1	12.0567
PPT2	Palmitoyl-Protein Thioesterase 2	12.0503
SLC39A14	Solute Carrier Family 39 Member 14	12.028
TMPO	Thymopoietin	12.0173
IGHG1	Immunoglobulin Heavy Constant Gamma 1 (G1m Marker)	12.0079
GREM1	Gremlin 1, DAN Family BMP Antagonist	12.0035
SELENOP	Selenoprotein P	11.9958
ENSG00000276609		11.9168
PCAT2	Prostate Cancer Associated Transcript 2	11.9163
CCR9	C-C Motif Chemokine Receptor 9	11.9155
RARS1	Arginyl-TRNA Synthetase 1	11.9039
GFPT1	Glutamine--Fructose-6-Phosphate Transaminase 1	11.8659
SERPINA12	Serpin Family A Member 12	11.861
KHK	Ketohexokinase	11.8523
TRAPPC9	Trafficking Protein Particle Complex Subunit 9	11.843
MLKL	Mixed Lineage Kinase Domain Like Pseudokinase	11.8324
CDH5	Cadherin 5	11.8314
GSS	Glutathione Synthetase	11.8193
ADAMTS9	ADAM Metallopeptidase With Thrombospondin Type 1 Motif 9	11.8127
GPNMB	Glycoprotein Nmb	11.8027
ENSG00000277553		11.7932
ENSG00000278708		11.7932
SLX1A-SULT1A3	SLX1A-SULT1A3 Readthrough (NMD Candidate)	11.7753
TNC	Tenascin C	11.7554
HLA-DMA	Major Histocompatibility Complex, Class II, DM Alpha	11.7084
PYCARD	PYD And CARD Domain Containing	11.6992
CDKAL1	CDK5 Regulatory Subunit Associated Protein 1 Like 1	11.6936
NSMCE2	NSE2 (MMS21) Homolog, SMC5-SMC6 Complex SUMO Ligase	11.6927
SLC3A2	Solute Carrier Family 3 Member 2	11.6823
SIRT2	Sirtuin 2	11.6368
NCOA3	Nuclear Receptor Coactivator 3	11.6345
NEDD4L	NEDD4 Like E3 Ubiquitin Protein Ligase	11.6225
EIF6	Eukaryotic Translation Initiation Factor 6	11.6222
ACOT12	Acyl-CoA Thioesterase 12	11.5857
ADH1A	Alcohol Dehydrogenase 1A (Class I), Alpha Polypeptide	11.5729
XRCC5	X-Ray Repair Cross Complementing 5	11.5684
MARK3	Microtubule Affinity Regulating Kinase 3	11.5226
GTF2I	General Transcription Factor IIi	11.5099
VARS1	Valyl-TRNA Synthetase 1	11.5036
TAMM41	TAM41 Mitochondrial Translocator Assembly And Maintenance Homolog	11.4895
TRIM28	Tripartite Motif Containing 28	11.4865
TRAP1	TNF Receptor Associated Protein 1	11.4668
SLC34A2	Solute Carrier Family 34 Member 2	11.4607
SOCS2	Suppressor Of Cytokine Signaling 2	11.4244
PDXK	Pyridoxal Kinase	11.4008
AGPAT1	1-Acylglycerol-3-Phosphate O-Acyltransferase 1	11.3519
ENSG00000258081	Novel Transcript	11.3483
NAT1	N-Acetyltransferase 1	11.3268
SLAMF1	Signaling Lymphocytic Activation Molecule Family Member 1	11.3258
GPC4	Glypican 4	11.3222
CASP6	Caspase 6	11.3164
MIR663A	MicroRNA 663a	11.282
ALCAM	Activated Leukocyte Cell Adhesion Molecule	11.2763
SYNGAP1	Synaptic Ras GTPase Activating Protein 1	11.2583
HNMT	Histamine N-Methyltransferase	11.2573
VIL1	Villin 1	11.2493
PLIN5	Perilipin 5	11.2236
KLB	Klotho Beta	11.219
AKR1B10	Aldo-Keto Reductase Family 1 Member B10	11.2131
ENSG00000232995	Regulator Of G Protein Signaling 5	11.2088
CASC8	Cancer Susceptibility 8	11.203
KLF4	KLF Transcription Factor 4	11.1897
MK280073-058		11.1726
LOXL2	Lysyl Oxidase Like 2	11.1711
CAD	Carbamoyl-Phosphate Synthetase 2, Aspartate Transcarbamylase, And Dihydroorotase	11.1554
MIR124-3	MicroRNA 124-3	11.1498
CXCR5	C-X-C Motif Chemokine Receptor 5	11.1485
KCNMA1	Potassium Calcium-Activated Channel Subfamily M Alpha 1	11.1483
RPS24	Ribosomal Protein S24	11.1416
CCL19	C-C Motif Chemokine Ligand 19	11.1046
ENSG00000245768	Novel Transcript	11.1019
ENSG00000253288	Novel Transcript	11.0651
SLC4A4	Solute Carrier Family 4 Member 4	11.0481
LINC01725	Long Intergenic Non-Protein Coding RNA 1725	11.038
RNU6-1	RNA, U6 Small Nuclear 1	11.0023
MAP3K11	Mitogen-Activated Protein Kinase Kinase Kinase 11	11.001
SUFU	SUFU Negative Regulator Of Hedgehog Signaling	10.9995
SH2B1	SH2B Adaptor Protein 1	10.999
LINC00504	Long Intergenic Non-Protein Coding RNA 504	10.9934
KMT2C	Lysine Methyltransferase 2C	10.989
INS-IGF2	INS-IGF2 Readthrough	10.9842
MIR7-1	MicroRNA 7-1	10.9656
SPEN	Spen Family Transcriptional Repressor	10.9481
MIR208B	MicroRNA 208b	10.9263
LINC02882	Long Intergenic Non-Protein Coding RNA 2882	10.9204
CYGB	Cytoglobin	10.9177
MYO18A	Myosin XVIIIA	10.9127
FCRL3	Fc Receptor Like 3	10.8899
CSNK2B	Casein Kinase 2 Beta	10.8711
ENSG00000235450	Novel Transcript	10.8707
LOC101927560	Uncharacterized LOC101927560	10.8707
RPS15	Ribosomal Protein S15	10.8699
NFKBIL1	NFKB Inhibitor Like 1	10.8631
RNU6-2	RNA, U6 Small Nuclear 2	10.8599
RNU6-9	RNA, U6 Small Nuclear 9	10.8565
SFRP5	Secreted Frizzled Related Protein 5	10.8449
MIR302A	MicroRNA 302a	10.8416
CD82	CD82 Molecule	10.8174
TNFRSF4	TNF Receptor Superfamily Member 4	10.808
MIR503	MicroRNA 503	10.8042
KIF11	Kinesin Family Member 11	10.7891
HS3ST1	Heparan Sulfate-Glucosamine 3-Sulfotransferase 1	10.7636
DDAH2	Dimethylarginine Dimethylaminohydrolase 2	10.7495
YBX3	Y-Box Binding Protein 3	10.7488
GPLD1	Glycosylphosphatidylinositol Specific Phospholipase D1	10.7478
IL27	Interleukin 27	10.7248
SYVN1	Synoviolin 1	10.7127
DELEC1	Deleted In Esophageal Cancer 1	10.676
PPP2CA	Protein Phosphatase 2 Catalytic Subunit Alpha	10.6741
RNU6-7	RNA, U6 Small Nuclear 7	10.668
RNU6-8	RNA, U6 Small Nuclear 8	10.668
RNU6-1-001		10.6566
RNU6-1-002		10.6566
RNU6-1-003		10.6566
RNU6-1-004		10.6566
IMMT	Inner Membrane Mitochondrial Protein	10.6553
ITLN1	Intelectin 1	10.6548
HLA-DQA2	Major Histocompatibility Complex, Class II, DQ Alpha 2	10.6544
LOC110806262	Solute Carrier Family 6 Member 4 Gene Promoter	10.6366
BBC3	BCL2 Binding Component 3	10.6309
IGFBP5	Insulin Like Growth Factor Binding Protein 5	10.6266
PPIF	Peptidylprolyl Isomerase F	10.6204
LINC01258	Long Intergenic Non-Protein Coding RNA 1258	10.5929
CXCL11	C-X-C Motif Chemokine Ligand 11	10.5926
MFGE8	Milk Fat Globule EGF And Factor V/VIII Domain Containing	10.5905
BNIP3	BCL2 Interacting Protein 3	10.5905
ARF4-AS1	ARF4 Antisense RNA 1	10.5875
LINC02955	Long Intergenic Non-Protein Coding RNA 2955	10.5875
LINC02895	Long Intergenic Non-Protein Coding RNA 2895	10.5875
ENSG00000230490	Novel Transcript	10.5875
ENSG00000250519	Novel Transcript	10.5875
ENSG00000251216	Novel Transcript	10.5875
lnc-IQCM-2		10.5875
lnc-HMGXB4-8		10.5875
MK280073-008		10.5875
MK280073-007		10.5875
MK280073-013		10.5875
MK280073-001		10.5875
MK280073-002		10.5875
MK280073-003		10.5875
MK280073-004		10.5875
MK280073-005		10.5875
MK280073-006		10.5875
MK280073-009		10.5875
MK280073-010		10.5875
MK280073-011		10.5875
MK280073-012		10.5875
MK280073-014		10.5875
MK280073-015		10.5875
lnc-LRP5L-15		10.5875
MK280073-023		10.5592
MK280073-020		10.5592
MK280073-022		10.5592
MK280073-018		10.5592
MK280073-025		10.5592
MK280073-027		10.5592
MK280073-028		10.5592
MK280073-030		10.5592
MK280073-016		10.5592
MK280073-017		10.5592
MK280073-019		10.5592
MK280073-021		10.5592
MK280073-024		10.5592
MK280073-026		10.5592
MK280073-029		10.5592
USP7	Ubiquitin Specific Peptidase 7	10.555
ITPR2	Inositol 1,4,5-Trisphosphate Receptor Type 2	10.5537
CLDN2	Claudin 2	10.5451
H4C16	H4 Histone 16	10.5232
BIRC2	Baculoviral IAP Repeat Containing 2	10.5212
MK280073-049		10.4972
MK280073-055		10.4972
MK280073-060		10.4972
MK280073-063		10.4972
MK280073-083		10.4972
MK280073-093		10.4972
MK280073-040		10.4972
MK280073-044		10.4972
MK280073-052		10.4972
MK280073-059		10.4972
MK280073-072		10.4972
MK280073-081		10.4972
MK280073-082		10.4972
MK280073-090		10.4972
MK280073-091		10.4972
MK280073-031		10.4972
MK280073-032		10.4972
MK280073-033		10.4972
MK280073-034		10.4972
MK280073-035		10.4972
MK280073-036		10.4972
MK280073-037		10.4972
MK280073-038		10.4972
MK280073-039		10.4972
MK280073-041		10.4972
MK280073-042		10.4972
MK280073-043		10.4972
MK280073-045		10.4972
MK280073-046		10.4972
MK280073-047		10.4972
MK280073-048		10.4972
MK280073-050		10.4972
MK280073-051		10.4972
MK280073-053		10.4972
MK280073-054		10.4972
MK280073-056		10.4972
MK280073-057		10.4972
MK280073-061		10.4972
MK280073-062		10.4972
MK280073-064		10.4972
MK280073-065		10.4972
MK280073-066		10.4972
MK280073-068		10.4972
MK280073-069		10.4972
MK280073-070		10.4972
MK280073-071		10.4972
MK280073-073		10.4972
MK280073-074		10.4972
MK280073-075		10.4972
MK280073-076		10.4972
MK280073-077		10.4972
MK280073-078		10.4972
MK280073-079		10.4972
MK280073-080		10.4972
MK280073-084		10.4972
MK280073-085		10.4972
MK280073-086		10.4972
MK280073-087		10.4972
MK280073-088		10.4972
MK280073-089		10.4972
MK280073-092		10.4972
MK280073-094		10.4972
MK280073-095		10.4972
MK280073-096		10.4972
MK280073-097		10.4972
MK280073-067		10.4972
RPL27	Ribosomal Protein L27	10.4926
INSIG1	Insulin Induced Gene 1	10.4732
CASC19	Cancer Susceptibility 19	10.4644
MIR545	MicroRNA 545	10.4147
NCL	Nucleolin	10.3948
CHRM3	Cholinergic Receptor Muscarinic 3	10.376
PSMD9	Proteasome 26S Subunit, Non-ATPase 9	10.354
SNTA1	Syntrophin Alpha 1	10.3515
PZP	PZP Alpha-2-Macroglobulin Like	10.3439
MK280073-098		10.3375
MK280073-101		10.3375
MK280073-102		10.3375
MK280073-103		10.3375
MK280073-104		10.3375
MK280073-105		10.3375
MK280073-106		10.3375
MK280073-107		10.3375
MK280073-108		10.3375
MK280073-109		10.3375
MK280073-110		10.3375
MK280073-099		10.3375
MK280073-100		10.3375
SPINK5	Serine Peptidase Inhibitor Kazal Type 5	10.3334
MK280073-205		10.3266
MK280073-206		10.3266
MK280073-301		10.3266
MK280073-476		10.3266
HCFC1	Host Cell Factor C1	10.3056
UBE3A	Ubiquitin Protein Ligase E3A	10.2879
IRF2BP2	Interferon Regulatory Factor 2 Binding Protein 2	10.2871
GLO1	Glyoxalase I	10.2792
RPL10	Ribosomal Protein L10	10.2722
CPN1	Carboxypeptidase N Subunit 1	10.2719
AUP1	AUP1 Lipid Droplet Regulating VLDL Assembly Factor	10.2583
CLTC	Clathrin Heavy Chain	10.2345
SLC25A12	Solute Carrier Family 25 Member 12	10.2308
PRSS2	Serine Protease 2	10.2153
COQ5	Coenzyme Q5, Methyltransferase	10.215
SNORD44	Small Nucleolar RNA, C/D Box 44	10.2039
CITED2	Cbp/P300 Interacting Transactivator With Glu/Asp Rich Carboxy-Terminal Domain 2	10.1945
LCN1	Lipocalin 1	10.1875
SLC1A3	Solute Carrier Family 1 Member 3	10.1825
SIRT4	Sirtuin 4	10.1677
SCTR	Secretin Receptor	10.1622
MK280073-609		10.1411
PTPRD	Protein Tyrosine Phosphatase Receptor Type D	10.1402
DDX39B	DExD-Box Helicase 39B	10.1113
NPEPPS	Aminopeptidase Puromycin Sensitive	10.111
CFD	Complement Factor D	10.1076
MT-TA	Mitochondrially Encoded TRNA-Ala (GCN)	10.0918

## Sheet: DIsgenent
Non-alcoholic fatty liver disease-related genes screened from Disgenent database
Gene Symbol	Description	Score_gda
TM6SF2	transmembrane 6 superfamily member 2	0.6
PNPLA3	patatin like phospholipase domain containing 3	0.5
NFE2L2	nuclear factor, erythroid 2 like 2	0.4
PPARA	peroxisome proliferator activated receptor alpha	0.4
LEP	leptin	0.4
CYP2E1	cytochrome P450 family 2 subfamily E member 1	0.4
NR1H4	nuclear receptor subfamily 1 group H member 4	0.4
SIRT1	sirtuin 1	0.4
ADIPOQ	adiponectin, C1Q and collagen domain containing	0.4
FGF21	fibroblast growth factor 21	0.4
SREBF1	sterol regulatory element binding transcription factor 1	0.38
PPARD	peroxisome proliferator activated receptor delta	0.38
LDLR	low density lipoprotein receptor	0.37
XBP1	X-box binding protein 1	0.37
CAT	catalase	0.37
FAS	Fas cell surface death receptor	0.36
GNMT	glycine N-methyltransferase	0.35
PEMT	phosphatidylethanolamine N-methyltransferase	0.34
TGFB1	transforming growth factor beta 1	0.34
CPT1A	carnitine palmitoyltransferase 1A	0.34
NR5A2	nuclear receptor subfamily 5 group A member 2	0.34
IL1A	interleukin 1 alpha	0.33
GSTP1	glutathione S-transferase pi 1	0.33
JAK2	Janus kinase 2	0.33
AHR	aryl hydrocarbon receptor	0.33
PRKCA	protein kinase C alpha	0.33
GSTM1	glutathione S-transferase mu 1	0.33
ALDH2	aldehyde dehydrogenase 2 family member	0.32
PTEN	phosphatase and tensin homolog	0.32
GSTT1	glutathione S-transferase theta 1	0.32
CD14	CD14 molecule	0.32
KLB	klotho beta	0.32
ACE	angiotensin I converting enzyme	0.32
ABCC2	ATP binding cassette subfamily C member 2	0.32
PRKCD	protein kinase C delta	0.31
NQO1	NAD(P)H quinone dehydrogenase 1	0.31
VLDLR	very low density lipoprotein receptor	0.31
PDK4	pyruvate dehydrogenase kinase 4	0.31
IL4	interleukin 4	0.31
GSTA1	glutathione S-transferase alpha 1	0.31
LIF	LIF interleukin 6 family cytokine	0.31
FOLR2	folate receptor beta	0.31
PRKCE	protein kinase C epsilon	0.31
IKBKG	inhibitor of nuclear factor kappa B kinase regulatory subunit gamma	0.3
TRIB3	tribbles pseudokinase 3	0.3
STC2	stanniocalcin 2	0.3
RAG2	recombination activating 2	0.3
RDX	radixin	0.3
CSF2	colony stimulating factor 2	0.3
SCARB1	scavenger receptor class B member 1	0.3
TNFRSF1B	TNF receptor superfamily member 1B	0.3
ADH1A	alcohol dehydrogenase 1A (class I), alpha polypeptide	0.3
ALDH4A1	aldehyde dehydrogenase 4 family member A1	0.3
MMP1	matrix metallopeptidase 1	0.3
ADH1B	alcohol dehydrogenase 1B (class I), beta polypeptide	0.3
ADH4	alcohol dehydrogenase 4 (class II), pi polypeptide	0.3
CYP17A1	cytochrome P450 family 17 subfamily A member 1	0.3
EIF2AK1	eukaryotic translation initiation factor 2 alpha kinase 1	0.3
B3GAT1	beta-1,3-glucuronyltransferase 1	0.3
IL3	interleukin 3	0.3
ALDH1B1	aldehyde dehydrogenase 1 family member B1	0.3
CYP1A2	cytochrome P450 family 1 subfamily A member 2	0.3
ALDH1A1	aldehyde dehydrogenase 1 family member A1	0.3
SERPINB2	serpin family B member 2	0.3
ABCB4	ATP binding cassette subfamily B member 4	0.3
AHCY	adenosylhomocysteinase	0.3
PRF1	perforin 1	0.3
PRKACA	protein kinase cAMP-activated catalytic subunit alpha	0.3
F2	coagulation factor II, thrombin	0.3
LAMA1	laminin subunit alpha 1	0.3
ATP5F1B	ATP synthase F1 subunit beta	0.2
GCKR	glucokinase regulator	0.2
NCAN	neurocan	0.18

## Sheet: OMIM
Non-alcoholic fatty liver disease-related genes screened from OMIM database
Gene Symbol
AD7CNTP
IBD7
PLEKHG5
DJ1
KIF1B
MTHFR
MFN2
GBD2
PINK1
ECE1
ALPL
RHD
RHCE
FABP3
YARS1
GBD3
ELOVL1
RNF220
FAAH
FAAHP1
PARK10
PAOD1
FOXD3
DNAJC6
IL23R
TNNI3K
ABCA4
AGL
DBT
ATP1A1
AD13
NBLST6
NOTCH2NLC
ECM1
ZNF687
SLC27A3
MUC1
GBA
PKLR
LMNA
CADM3
COPA
MPZ
FMO1
FMO4
AD14
NCF2
CELIAC7
IBD23
PARK16
INAVA
REN
IL10
RMD1
TLR5
PSEN2
ARV1
ADAM17
NBAS
APOB
HADHA
MPV17
ABCG8
PARK3
HTRA2
FABP1
CELIAC8
COPD
ZAP70
LCO
IL37
CHDS2
HOXD10
PDE11A
BMPR2
CTLA4
FARSB
IRS1
SP110
GIGYF2
ATG16L1
SAG
AGXT
PDCD1
IBD9
MYMY1
CAV3
CX3CR1
CELIAC9
HSCR6
IBD12
GBE1
CHDS5
CBLB
POGLUT1
SEC61A1
RAB7
AD15
PARK21
ATP2C1
DZIP1L
GYG1
CELIAC10
MME
GNB4
EIF4G1
DNAJB11
CELIAC11
HTT
HDL3
PROM1
UCHL1
PHOX2B
AIS4
HSD17B13
PKD2
PPM1K
SNCA
ADH1C
ELOVL6
FABP2
CELIAC6
FAT4
HSCR9
TRIM2
FAT1
GDNF
IBD18
ELOVL7
HEXB
PDE8B
APC
SLC27A6
AITD2
CELIAC2
IBD5
PDB4
LEAP2
SAR1B
HARS1
LARS1
SH3TC2
IRGM
FAT2
FAXDC2
FABP6
SQSTM1
ELOVL2
IBD3
VAMAS6
DHX16
HLA-B
HLA-DQA1
HLA-DQB1
HLA-DPB1
ITPR3
AD17
FCYT
ELOVL5
AITD1
SLC17A5
COX7A2
ELOVL4
BCKDHB
SEC63
FIG4
FABP7
ARG1
ENPP1
CELIAC12
LPA
PRKN
TBP
IL6
HNRPA2B1
GARS1
SFRP4
PGAM2
EGFR
CHCHD2
NCF1
HSPB1
CD36
ABCB4
ABCB1
PON1
PON2
IBD11
ARPC1B
RINT1
IRF5
AD10
NOS3
PRKAG2
AIS2
GATA4
CHDS9
NEFL
AD12
LYN
KIAA0720
PARK7
CMT2A
KIAA0214
PARK6
HOPS
HDFNRH
RHNA
YARS
SSC1
HLD23
FAAHOUT
AAOPD
AIS1
DJC6
IBD17
CCDD
ABCR
GDE
BCATE2
CMT2DD
NIID
URBWD
KIAA1441
FATP3
PUM
PK1
LMN1
IGSF4B
AILJK
CMT1B
C1orf106
RTD
CSIF
TIL3
AD4
DEE38
TACE
NAG
FLDB
MTPA
MTDPS6
GBD4
OMI
SRK
IL1F7
HOX4D
PDE11A1
PPH1
IDDM12
FARSLB
IFI41
KIAA0642
APG16L
RP47
SPAT
SLEB2
MYMY
LQT9
GPR13
GSD4
ADMIO3
CLP46
SEC61
CMT2B
BCPM
DZIP2
GSD15
CD10
CMTD1F
EIF4G
HEDJ
HD
HLN2
PROML1
PARK5
NBPHOX
VAMAS5
SCDR9
PP2CM
NACP
ADH3
LCE
AIS5
VMLDS2
KIAA0517
FAT
HSCR3
PPNAD3
GS
FATP6
CMRD
HARS
LARS
KIAA1985
LRG47
MEGF1
ILLBP
P62
SSC2
DDX16
SPDA1
CELIAC1
CMT1J
PKHD1
HELO1
SIASD
ADMD
E1B
PCLD2
KIAA0274
FABPB
PDNP1
PARK2
SCA17
IFNB2
IBMPFD2
GARS
FRPHE
PGAMM
NISBD2
PARK22
CGD1
HSP27
CHDS7
PGY3
PGY1
PON
ARC41
ILFS3
IBD14
WPWS
VAMAS3
ASD2
CMT2E
SAIDV
DSMA4
CMT2A1
CMT2A2A
TNSALP
CMTDIC
IKSHD
LINC00505
VAMAS2
KIAA0473
STGD1
HOMGSMR2
ETM6
PDB6
ADTKD2
EMD2
TSLL1
CMTDID
IBD29
ADTKD4
GVHDS
SLEB1
STM2
NISBD1
SOPH
LDLCQ4
CMT2EE
STSL1
PARK13
ADMIO2
FIL1Z
PDE11A2
POVD1
CELIAC3
RILDBC1
IFI75
PARK11
IBD10
RP96
MPDT
V28
APBD
KTELC1
ADTKD5
PSN
HHD
PKD5
CALLA
PARK18
DJ9
IT15
AC133
SPG79
PMX2B
FLDP
PTMP
PARK1
FACE
HKLLS2
CMT2R
ADSD
FPC
VLCSH1
SARA2
USH3B
LFIS
MNMN
IFI1
SCA45
PDB3
DBP2
ARPKD
SCA38
SLD
STGD2
SAC3
BLBP
NPPS
PDJ
HDL4
BSF2
OPMD2
SMAD1
PYL
GSD10
CMT2F
BDPLT10
MDR3
MDR1
ESA
IMD71
SLEB10
CMH6
VSD1
CMT1F
CMTRIC
NBLST1
HMSN6A
HPPA
TYRRS
PARK19
FFM
OPDM3
FPLD2
NECL1
DSS
MELIOS
CMD1V
ILFS2
FCHL2
PRSS25
IMD48
IL1H4
PDE11A3
ALPS5
VODI
CMT2A2B
HPPO
YTS
RP19
CMD1A
SYNCAM3
CHN2
MGCA8
IL1RP1
PPNAD2
C3orf9
CMT2T
PKD6
CORD12
SPG79A
CCHS
DESMD
NADGP
NMOAS
ISQMR
YVS
PCA1
HGF
HMN5A
CLCs
TOF
RMD2
RUMI
NEP
ABBP2
LOMARS
RP41
NDGOA
NBLST2
MSUDMV
PARK4
BTPS2
ANDD
CMT2W
ILFS1
IBD19
FTDALS3
PRP8
PKD4
STGD3
ALS11
M6S1
HSF
CMT2D
HMN2B
ICP3
IBD13
MVCD5
TACHD
CMTDIG
MSL
HPPI
YRS
CORD3
HGPS
CMT2FF
IBD31
DDD4
SCA43
CD133
DMRV
SCA34
BTOP
ARHR2
SMAJI
HPPC
IMNEPD2
ARMD2
LGMDR21
MCDR2
COLED
STGD4

## Sheet: TTD
Non-alcoholic fatty liver disease-related genes screened from TTD database
Gene Symbol
PPARD
PPARG
PPARA
RIPK1
PRKAA1
PRKAB1
PRKAG1
ANGPTL3
FASN

## Sheet: Drugbank
Non-alcoholic fatty liver disease-related genes screened from Drugbank database
Gene Symbol	Description
SLC22A6	Solute carrier family 22 member 6
UGT1A1	UDP-glucuronosyltransferase 1-1
SLCO1B1	Solute carrier organic anion transporter family member 1B1
SLCO1B3	Solute carrier organic anion transporter family member 1B3
SLCO2B1	Solute carrier organic anion transporter family member 2B1

## Sheet: Uniport 
Non-alcoholic fatty liver disease-related genes screened from Uniport database
Gene Symbol	Description
PNPLA3	1-acylglycerol-3-phosphate O-acyltransferase PNPLA3, 2.3.1.51, Acylglycerol transacylase, Adiponutrin, ADPN, Calcium-independent phospholipase A2-epsilon, iPLA2-epsilon, 3.1.1.4, Lysophosphatidic acid acyltransferase, Patatin-like phospholipase domain-containing protein 3, 3.1.1.3
APOC3	Apolipoprotein C-III, Apo-CIII, ApoC-III, Apolipoprotein C3
TM6SF2	Transmembrane 6 superfamily member 2
HSD17B13	17-beta-hydroxysteroid dehydrogenase 13, 17-beta-HSD 13, 1.1.1.-, 1.1.1.62, Hepatic retinol/retinal dehydrogenase, 1.1.1.105, Short chain dehydrogenase/reductase family 16C member 3, Short-chain dehydrogenase/reductase 9
