# Supplementary material for: Investigating the Mechanisms of Lycii fructus in Treating Nonalcoholic Fatty Liver Disease and Diabetes Comorbidity Through Network Pharmacology and Molecular Dynamics
Source: Food Sci Nutr. 2025 May 26;13(6):e70256. doi: 10.1002/fsn3.70256 (PMC12106045; doi:10.1002/fsn3.70256)
Supplement: Supplementary file 2 — Table S1. Target genes related active compounds of LF. Table S2. NAFLD‐related genes screened from DisGeNET, GeneCards, OMIM, TTD, DrugBank, and UniProt databases. Table S3. DM‐related genes screened from DisGeNET, GeneCards, OMIM, TTD, DrugBank, and UniProt databases. Table S4. The putative targets of LF against NAFLD and DM comorbidity. Table S5. Protein–protein interaction (PPI) network of overlapping target proteins of LF, NAFLD, and DM comorbidity. Table S6. The GO (MF, BP, and CC) enrichment analysis. Table S7. The enriched KEGG pathways analysis. Table S8. SNPs information for the 6 feature genes. Table S9. Results of MR analysis of feature genes and DM. Table S10. Results of MR analysis of feature genes and NAFLD. [file FSN3-13-e70256-s001.zip › Supporting Tables/Table S3.xlsx]

## Sheet: Genecard 
Table S3. DM‐related genes screened from DisGeNET, GeneCards, OMIM, TTD, DrugBank, and UniProt databases.
Diabetes-related genes screened from GeneCards database
Gene Symbol	Description	Relevance score
GPR146	G Protein-Coupled Receptor 146	3.55616
KCNQ2	Potassium Voltage-Gated Channel Subfamily Q Member 2	3.55683
RRAGC	Ras Related GTP Binding C	3.55728
ROPN1L	Rhophilin Associated Tail Protein 1 Like	3.56216
MARCHF6	Membrane Associated Ring-CH-Type Finger 6	3.56261
LEPROTL1	Leptin Receptor Overlapping Transcript Like 1	3.56367
GJD2-DT	GJD2 Divergent Transcript	3.56468
FRA1H	Fragile Site, 5-Azacytidine Type, Common, Fra(1)(Q42)	3.56718
LOC126861244	BRD4-Independent Group 4 Enhancer GRCh37_chr11:68549035-68550234	3.56718
P2RY11	Purinergic Receptor P2Y11	3.56718
MIR449A	MicroRNA 449a	3.56757
GRIN1	Glutamate Ionotropic Receptor NMDA Type Subunit 1	3.56889
SCN3A	Sodium Voltage-Gated Channel Alpha Subunit 3	3.56976
SLC3A1	Solute Carrier Family 3 Member 1	3.57242
BAP1	BRCA1 Associated Protein 1	3.57915
IMPA1	Inositol Monophosphatase 1	3.58095
ABCB6	ATP Binding Cassette Subfamily B Member 6 (Langereis Blood Group)	3.58212
CHN1	Chimerin 1	3.58536
GRHPR	Glyoxylate And Hydroxypyruvate Reductase	3.59256
HSD17B3	Hydroxysteroid 17-Beta Dehydrogenase 3	3.59434
QDPR	Quinoid Dihydropteridine Reductase	3.59714
CHRNA3	Cholinergic Receptor Nicotinic Alpha 3 Subunit	3.60092
DCT	Dopachrome Tautomerase	3.60158
FHL1	Four And A Half LIM Domains 1	3.60397
ALG8	ALG8 Alpha-1,3-Glucosyltransferase	3.60543
COQ7	Coenzyme Q7, Hydroxylase	3.60745
DFFA	DNA Fragmentation Factor Subunit Alpha	3.60747
EIF3A	Eukaryotic Translation Initiation Factor 3 Subunit A	3.61053
IL17RD	Interleukin 17 Receptor D	3.61623
P2RX2	Purinergic Receptor P2X 2	3.61846
POLR3B	RNA Polymerase III Subunit B	3.62523
PTK7	Protein Tyrosine Kinase 7 (Inactive)	3.6258
SLC31A1	Solute Carrier Family 31 Member 1	3.62676
SLC7A9	Solute Carrier Family 7 Member 9	3.62768
TNNC1	Troponin C1, Slow Skeletal And Cardiac Type	3.6294
AARS2	Alanyl-TRNA Synthetase 2, Mitochondrial	3.63067
CILK1	Ciliogenesis Associated Kinase 1	3.63523
CYP26B1	Cytochrome P450 Family 26 Subfamily B Member 1	3.63721
FZD3	Frizzled Class Receptor 3	3.63761
GGH	Gamma-Glutamyl Hydrolase	3.63849
GNAL	G Protein Subunit Alpha L	3.6386
IMPA2	Inositol Monophosphatase 2	3.64218
LOXL1	Lysyl Oxidase Like 1	3.6436
SAR1B	Secretion Associated Ras Related GTPase 1B	3.64364
SLC34A3	Solute Carrier Family 34 Member 3	3.64638
UBTF	Upstream Binding Transcription Factor	3.64774
ALG5	ALG5 Dolichyl-Phosphate Beta-Glucosyltransferase	3.64801
ALG9	ALG9 Alpha-1,2-Mannosyltransferase	3.65267
ANK3	Ankyrin 3	3.65542
CDC42BPA	CDC42 Binding Protein Kinase Alpha	3.66132
DNTT	DNA Nucleotidylexotransferase	3.66215
DYNLL1	Dynein Light Chain LC8-Type 1	3.66385
EIF1AX	Eukaryotic Translation Initiation Factor 1A X-Linked	3.66426
FREM1	FRAS1 Related Extracellular Matrix 1	3.6649
GCSH	Glycine Cleavage System Protein H	3.66685
GPR143	G Protein-Coupled Receptor 143	3.66703
JMJD6	Jumonji Domain Containing 6, Arginine Demethylase And Lysine Hydroxylase	3.66712
PORCN	Porcupine O-Acyltransferase	3.66801
PREPL	Prolyl Endopeptidase Like	3.66856
RXFP2	Relaxin Family Peptide Receptor 2	3.67054
SEC13	SEC13 Homolog, Nuclear Pore And COPII Coat Complex Component	3.6711
SYCP3	Synaptonemal Complex Protein 3	3.67249
XPR1	Xenotropic And Polytropic Retrovirus Receptor 1	3.6735
EFHC1	EF-Hand Domain Containing 1	3.67675
GRHL2	Grainyhead Like Transcription Factor 2	3.68049
HOXB7	Homeobox B7	3.68372
HTR6	5-Hydroxytryptamine Receptor 6	3.68436
KPNA4	Karyopherin Subunit Alpha 4	3.68512
LIMS1	LIM Zinc Finger Domain Containing 1	3.6863
MTHFD2	Methylenetetrahydrofolate Dehydrogenase (NADP+ Dependent) 2, Methenyltetrahydrofolate Cyclohydrolase	3.69107
PITPNA	Phosphatidylinositol Transfer Protein Alpha	3.69336
PNPLA8	Patatin Like Phospholipase Domain Containing 8	3.69454
SLC25A32	Solute Carrier Family 25 Member 32	3.70146
SNRPA	Small Nuclear Ribonucleoprotein Polypeptide A	3.70501
SPRY1	Sprouty RTK Signaling Antagonist 1	3.70534
ST6GALNAC1	ST6 N-Acetylgalactosaminide Alpha-2,6-Sialyltransferase 1	3.70802
TAFAZZIN	Tafazzin, Phospholipid-Lysophospholipid Transacylase	3.70898
B3GNT2	UDP-GlcNAc:BetaGal Beta-1,3-N-Acetylglucosaminyltransferase 2	3.71062
C2CD3	C2 Domain Containing 3 Centriole Elongation Regulator	3.71272
CCP110	Centriolar Coiled-Coil Protein 110	3.71314
CFHR5	Complement Factor H Related 5	3.71414
DYNC2LI1	Dynein Cytoplasmic 2 Light Intermediate Chain 1	3.71902
EPB42	Erythrocyte Membrane Protein Band 4.2	3.72218
GOLM1	Golgi Membrane Protein 1	3.72263
KRT3	Keratin 3	3.72269
LMBR1	Limb Development Membrane Protein 1	3.72546
POU4F1	POU Class 4 Homeobox 1	3.72934
RBPMS	RNA Binding Protein, MRNA Processing Factor	3.73096
REG4	Regenerating Family Member 4	3.73471
SLC4A11	Solute Carrier Family 4 Member 11	3.73847
TGM4	Transglutaminase 4	3.74196
AIFM3	Apoptosis Inducing Factor Mitochondria Associated 3	3.7441
DSC1	Desmocollin 1	3.74799
DYNC1LI2	Dynein Cytoplasmic 1 Light Intermediate Chain 2	3.74799
FGF20	Fibroblast Growth Factor 20	3.75043
FHOD1	Formin Homology 2 Domain Containing 1	3.75589
FOLR3	Folate Receptor Gamma	3.75739
GEMIN4	Gem Nuclear Organelle Associated Protein 4	3.76133
GOLPH3	Golgi Phosphoprotein 3	3.76215
IQCE	IQ Motif Containing E	3.76714
MAB21L2	Mab-21 Like 2	3.76962
SIX4	SIX Homeobox 4	3.77079
SLC17A3	Solute Carrier Family 17 Member 3	3.77368
CCDC115	Coiled-Coil Domain Containing 115	3.77384
CENPB	Centromere Protein B	3.77482
DYNC2H1	Dynein Cytoplasmic 2 Heavy Chain 1	3.77665
DYNLL2	Dynein Light Chain LC8-Type 2	3.7771
DYNLT1	Dynein Light Chain Tctex-Type 1	3.77762
FBXW5	F-Box And WD Repeat Domain Containing 5	3.77945
FHOD3	Formin Homology 2 Domain Containing 3	3.78027
GEN1	GEN1 Holliday Junction 5' Flap Endonuclease	3.78055
HOXD11	Homeobox D11	3.78121
HSCB	HscB Mitochondrial Iron-Sulfur Cluster Cochaperone	3.78204
IPO4	Importin 4	3.79121
KIAA0319L	KIAA0319 Like	3.79158
MRPS2	Mitochondrial Ribosomal Protein S2	3.79238
NAP1L1	Nucleosome Assembly Protein 1 Like 1	3.79269
P4HTM	Prolyl 4-Hydroxylase, Transmembrane	3.80281
POU4F2	POU Class 4 Homeobox 2	3.80335
SNRPD1	Small Nuclear Ribonucleoprotein D1 Polypeptide	3.80423
SYCE1	Synaptonemal Complex Central Element Protein 1	3.81201
VSX1	Visual System Homeobox 1	3.81255
WDR73	WD Repeat Domain 73	3.81311
ZFX	Zinc Finger Protein X-Linked	3.8135
ABCA13	ATP Binding Cassette Subfamily A Member 13	3.81582
AMDHD1	Amidohydrolase Domain Containing 1	3.81616
ANKRD6	Ankyrin Repeat Domain 6	3.81688
CECR2	CECR2 Histone Acetyl-Lysine Reader	3.82194
CEP83	Centrosomal Protein 83	3.83041
CKAP4	Cytoskeleton Associated Protein 4	3.83187
CLEC4E	C-Type Lectin Domain Family 4 Member E	3.83321
FBLIM1	Filamin Binding LIM Protein 1	3.83489
FXYD1	FXYD Domain Containing Ion Transport Regulator 1	3.83507
IL17D	Interleukin 17D	3.83745
KLHDC2	Kelch Domain Containing 2	3.83899
LIPN	Lipase Family Member N	3.84125
MARCKSL1	MARCKS Like 1	3.84125
MTHFD2L	Methylenetetrahydrofolate Dehydrogenase (NADP+ Dependent) 2 Like	3.84263
RBFOX3	RNA Binding Fox-1 Homolog 3	3.84263
RSPO4	R-Spondin 4	3.84337
SASS6	SAS-6 Centriolar Assembly Protein	3.84342
TEX11	Testis Expressed 11	3.84906
ZDHHC2	Zinc Finger DHHC-Type Palmitoyltransferase 2	3.8519
ANKS3	Ankyrin Repeat And Sterile Alpha Motif Domain Containing 3	3.85356
BEST2	Bestrophin 2	3.85698
EMP1	Epithelial Membrane Protein 1	3.85773
IFT70B	Intraflagellar Transport 70B	3.85805
MFSD6	Major Facilitator Superfamily Domain Containing 6	3.85836
PLLP	Plasmolipin	3.85935
PRPF38A	Pre-MRNA Processing Factor 38A	3.86359
RO60	Ro60, Y RNA Binding Protein	3.86379
SEC16A	SEC16 Homolog A, Endoplasmic Reticulum Export Factor	3.86532
SGTB	Small Glutamine Rich Tetratricopeptide Repeat Co-Chaperone Beta	3.87025
TRAPPC11	Trafficking Protein Particle Complex Subunit 11	3.87407
VMP1	Vacuole Membrane Protein 1	3.87589
ZBTB11	Zinc Finger And BTB Domain Containing 11	3.88163
ZDHHC19	Zinc Finger DHHC-Type Palmitoyltransferase 19	3.88603
ZNF341	Zinc Finger Protein 341	3.88737
ZNF655	Zinc Finger Protein 655	3.8897
ZSCAN25	Zinc Finger And SCAN Domain Containing 25	3.89533
ACTL7B	Actin Like 7B	3.90145
CRYZL1	Crystallin Zeta Like 1	3.90498
FEZF2	FEZ Family Zinc Finger 2	3.90542
FRRS1L	Ferric Chelate Reductase 1 Like	3.9059
HTR3E	5-Hydroxytryptamine Receptor 3E	3.909
INAVA	Innate Immunity Activator	3.91537
MICALL1	MICAL Like 1	3.91734
MIEF2	Mitochondrial Elongation Factor 2	3.92085
MXRA8	Matrix Remodeling Associated 8	3.92085
NUDCD2	NudC Domain Containing 2	3.92086
SEC14L3	SEC14 Like Lipid Binding 3	3.92123
SLC35B1	Solute Carrier Family 35 Member B1	3.92915
SOHLH1	Spermatogenesis And Oogenesis Specific Basic Helix-Loop-Helix 1	3.93149
TMT1A	Thiol Methyltransferase 1A	3.93488
AP5M1	Adaptor Related Protein Complex 5 Subunit Mu 1	3.93492
EFCAB7	EF-Hand Calcium Binding Domain 7	3.93545
GLYATL1	Glycine-N-Acyltransferase Like 1	3.93599
MYG1	MYG1 Exonuclease	3.93675
NAP1L2	Nucleosome Assembly Protein 1 Like 2	3.94113
STON1	Stonin 1	3.94204
SYDE1	Synapse Defective Rho GTPase Homolog 1	3.94325
WHAMM	WASP Homolog Associated With Actin, Golgi Membranes And Microtubules	3.94353
ZFP90	ZFP90 Zinc Finger Protein	3.94885
ACSM4	Acyl-CoA Synthetase Medium Chain Family Member 4	3.95675
IFT46	Intraflagellar Transport 46	3.9576
MUC12	Mucin 12, Cell Surface Associated	3.95764
NPVF	Neuropeptide VF Precursor	3.95874
PDF	Peptide Deformylase, Mitochondrial	3.95986
THAP7	THAP Domain Containing 7	3.96321
ZNF248	Zinc Finger Protein 248	3.96347
CCDC138	Coiled-Coil Domain Containing 138	3.96452
CEP15	Centrosomal Protein 15	3.96786
DAOA	D-Amino Acid Oxidase Activator	3.97413
FBXL15	F-Box And Leucine Rich Repeat Protein 15	3.9749
PLPPR5	Phospholipid Phosphatase Related 5	3.97681
TMEM218	Transmembrane Protein 218	3.97762
ZNF383	Zinc Finger Protein 383	3.97929
ZNF582	Zinc Finger Protein 582	3.98226
CWF19L2	CWF19 Like Cell Cycle Control Factor 2	3.98334
CYS1	Cystin 1	3.98531
DNAH6	Dynein Axonemal Heavy Chain 6	3.98759
GASK1A	Golgi Associated Kinase 1A	3.99124
HEATR5A	HEAT Repeat Containing 5A	3.99274
MALL	Mal, T Cell Differentiation Protein Like	3.99333
PRLH	Prolactin Releasing Hormone	3.99387
TTLL10	Tubulin Tyrosine Ligase Like 10	3.9994
WDR17	WD Repeat Domain 17	4.00079
CFAP95	Cilia And Flagella Associated Protein 95	4.00375
PIERCE1	Piercer Of Microtubule Wall 1	4.00749
TMEM151B	Transmembrane Protein 151B	4.00787
CRYBG3	Crystallin Beta-Gamma Domain Containing 3	4.00938
FAM186A	Family With Sequence Similarity 186 Member A	4.01126
SELENOH	Selenoprotein H	4.01275
SERINC4	Serine Incorporator 4	4.01275
TASL	TLR Adaptor Interacting With Endolysosomal SLC15A4	4.01275
FAM9A	Family With Sequence Similarity 9 Member A	4.01275
LINC02914	Long Intergenic Non-Protein Coding RNA 2914	4.01275
FAM170B	Family With Sequence Similarity 170 Member B	4.01275
PRAMEF12	PRAME Family Member 12	4.01572
SPATA31A1	SPATA31 Subfamily A Member 1	4.01983
MTLN	Mitoregulin	4.02185
GNG12-AS1	GNG12, DIRAS3 And WLS Antisense RNA 1	4.02308
MIR605	MicroRNA 605	4.02495
RNU105C	RNA, U105C Small Nucleolar	4.02613
SNORD42B	Small Nucleolar RNA, C/D Box 42B	4.02763
MIR598	MicroRNA 598	4.02833
MIR889	MicroRNA 889	4.02886
LINC00871	Long Intergenic Non-Protein Coding RNA 871	4.03038
MIR552	MicroRNA 552	4.03059
LINC02237	Long Intergenic Non-Protein Coding RNA 2237	4.03279
MIR3940	MicroRNA 3940	4.03279
MIR3156-1	MicroRNA 3156-1	4.03849
MIR4793	MicroRNA 4793	4.04092
PKD1P3	Polycystin 1, Transient Receptor Potential Channel Interacting Pseudogene 3	4.04411
PRR21	Proline Rich 21	4.04484
MIR4642	MicroRNA 4642	4.04485
MIR548D1	MicroRNA 548d-1	4.04491
PKD1P4	Polycystin 1, Transient Receptor Potential Channel Interacting Pseudogene 4	4.04909
PKD1P5	Polycystin 1, Transient Receptor Potential Channel Interacting Pseudogene 5	4.04922
PKD1P6-NPIPP1	PKD1P6-NPIPP1 Readthrough	4.04995
LOC106799833	CYP11B1 Recombination Region	4.05303
LOC106799834	CYP11B2 Recombination Region	4.05916
AIS2	Autoimmune Susceptibility 2	4.06039
AIS3	Autoimmune Susceptibility 3 (Vitiligo Specific)	4.06046
MYP1	Myopia 1 (X-Linked)	4.06126
PKD3	Polycystic Kidney Disease 3 (Autosomal Dominant)	4.06282
AGA2	Alopecia, Androgenetic, 2	4.06454
AGA3	Alopecia, Androgenetic, 3	4.06712
AIS4	Autoimmune Disease, Susceptibility To, 4	4.0707
BED	Bornholm Eye Disease	4.071
LOC126806305	BRD4-Independent Group 4 Enhancer GRCh37_chr2:110863055-110864254	4.0771
ROS1	ROS Proto-Oncogene 1, Receptor Tyrosine Kinase	4.0776
ALDH3A2	Aldehyde Dehydrogenase 3 Family Member A2	4.08255
STAB2	Stabilin 2	4.08935
MAPRE1	Microtubule Associated Protein RP/EB Family Member 1	4.09406
AFDN	Afadin, Adherens Junction Formation Factor	4.0968
RSPO2	R-Spondin 2	4.09711
STK38L	Serine/Threonine Kinase 38 Like	4.0994
DAD1	Defender Against Cell Death 1	4.1002
ITPKC	Inositol-Trisphosphate 3-Kinase C	4.10028
NME3	NME/NM23 Nucleoside Diphosphate Kinase 3	4.10392
ATL3	Atlastin GTPase 3	4.10403
DMAP1	DNA Methyltransferase 1 Associated Protein 1	4.10856
CTNNAL1	Catenin Alpha Like 1	4.11041
NAA50	N-Alpha-Acetyltransferase 50, NatE Catalytic Subunit	4.11324
RTN4IP1	Reticulon 4 Interacting Protein 1	4.11414
SMTN	Smoothelin	4.11617
CDH26	Cadherin 26	4.11897
SARNP	SAP Domain Containing Ribonucleoprotein	4.11975
ARSJ	Arylsulfatase Family Member J	4.12066
LRRC59	Leucine Rich Repeat Containing 59	4.12201
EMC4	ER Membrane Protein Complex Subunit 4	4.12342
ZG16	Zymogen Granule Protein 16	4.1264
ZNF2	Zinc Finger Protein 2	4.12878
NAA11	N-Alpha-Acetyltransferase 11, NatA Catalytic Subunit	4.14045
PLEKHN1	Pleckstrin Homology Domain Containing N1	4.14045
PSMG4	Proteasome Assembly Chaperone 4	4.14081
HYPK	Huntingtin Interacting Protein K	4.14798
PWWP2B	PWWP Domain Containing 2B	4.15392
LCE4A	Late Cornified Envelope 4A	4.15458
DNM2	Dynamin 2	4.15942
KRIT1	KRIT1 Ankyrin Repeat Containing	4.1607
LTBR	Lymphotoxin Beta Receptor	4.16101
ANKRD1	Ankyrin Repeat Domain 1	4.16443
HIPK3	Homeodomain Interacting Protein Kinase 3	4.16536
RAB4A	RAB4A, Member RAS Oncogene Family	4.16858
ATP5PF	ATP Synthase Peripheral Stalk Subunit F6	4.17196
GEM	GTP Binding Protein Overexpressed In Skeletal Muscle	4.17366
HOXA9	Homeobox A9	4.17455
HRK	Harakiri, BCL2 Interacting Protein	4.17744
COL20A1	Collagen Type XX Alpha 1 Chain	4.17745
MAPK8IP2	Mitogen-Activated Protein Kinase 8 Interacting Protein 2	4.17825
MICOS10	Mitochondrial Contact Site And Cristae Organizing System Subunit 10	4.18492
PCIF1	Phosphorylated CTD Interacting Factor 1	4.18528
TRARG1	Trafficking Regulator Of GLUT4 (SLC2A4) 1	4.18546
VWA3A	Von Willebrand Factor A Domain Containing 3A	4.18682
ANKFN1	Ankyrin Repeat And Fibronectin Type III Domain Containing 1	4.18829
EXOC3L4	Exocyst Complex Component 3 Like 4	4.19263
ZNF827	Zinc Finger Protein 827	4.19942
PIP5K1C	Phosphatidylinositol-4-Phosphate 5-Kinase Type 1 Gamma	4.2069
PTPRA	Protein Tyrosine Phosphatase Receptor Type A	4.20785
SIAH1	Siah E3 Ubiquitin Protein Ligase 1	4.21033
DCXR	Dicarbonyl And L-Xylulose Reductase	4.21604
DOCK6	Dedicator Of Cytokinesis 6	4.2198
PTPRE	Protein Tyrosine Phosphatase Receptor Type E	4.22445
ATP11A	ATPase Phospholipid Transporting 11A	4.22685
CCT3	Chaperonin Containing TCP1 Subunit 3	4.22706
ELOC	Elongin C	4.22897
PABPC1	Poly(A) Binding Protein Cytoplasmic 1	4.23247
RSU1	Ras Suppressor Protein 1	4.23566
TUBGCP3	Tubulin Gamma Complex Component 3	4.23612
ACMSD	Aminocarboxymuconate Semialdehyde Decarboxylase	4.23624
THSD7A	Thrombospondin Type 1 Domain Containing 7A	4.24281
DUSP13B	Dual Specificity Phosphatase 13B	4.24285
MIR302C	MicroRNA 302c	4.24534
MIR381	MicroRNA 381	4.24609
VTRNA2-1	Vault RNA 2-1	4.24833
MIR5707	MicroRNA 5707	4.25002
ATP6V0CP1	ATPase H+ Transporting V0 Subunit C Pseudogene 1	4.25356
LOC117134593	ACE2 Promoter Region	4.25474
ALDH5A1	Aldehyde Dehydrogenase 5 Family Member A1	4.25474
MCM4	Minichromosome Maintenance Complex Component 4	4.25632
CACNA2D2	Calcium Voltage-Gated Channel Auxiliary Subunit Alpha2delta 2	4.26494
TBCD	Tubulin Folding Cofactor D	4.26545
AZIN2	Antizyme Inhibitor 2	4.26671
MOCS1	Molybdenum Cofactor Synthesis 1	4.26797
TRAM1	Translocation Associated Membrane Protein 1	4.27004
SLC16A8	Solute Carrier Family 16 Member 8	4.2744
PIP5KL1	Phosphatidylinositol-4-Phosphate 5-Kinase Like 1	4.27752
SRFBP1	Serum Response Factor Binding Protein 1	4.27863
GFOD1	Gfo/Idh/MocA-Like Oxidoreductase Domain Containing 1	4.28294
NKAPL	NFKB Activating Protein Like	4.28539
LRRC23	Leucine Rich Repeat Containing 23	4.28548
HES3	Hes Family BHLH Transcription Factor 3	4.29429
CMAHP	Cytidine Monophospho-N-Acetylneuraminic Acid Hydroxylase, Pseudogene	4.2957
LINC02692	Long Intergenic Non-Protein Coding RNA 2692	4.2985
LINC00649	Long Intergenic Non-Protein Coding RNA 649	4.30176
PRKCQ-AS1	PRKCQ Antisense RNA 1	4.30365
C10orf95-AS1	C10orf95 Antisense RNA 1	4.30365
MIR4482	MicroRNA 4482	4.30365
MIR524	MicroRNA 524	4.30365
MIR581	MicroRNA 581	4.30452
LINC02648	Long Intergenic Non-Protein Coding RNA 2648	4.30599
MIR3148	MicroRNA 3148	4.30819
MIR4745	MicroRNA 4745	4.30887
MIR4326	MicroRNA 4326	4.31641
LOC124900259	Small Nucleolar RNA SNORA70	4.32042
MIR3672	MicroRNA 3672	4.32194
MIR3674	MicroRNA 3674	4.32339
GLUD1P5	Glutamate Dehydrogenase 1 Pseudogene 5	4.32371
HDLCQ1	High Density Lipoprotein Cholesterol Level QTL 1	4.32473
LOC109504728	Chromosome 9 Open Reading Frame 72 Repeat Instability Region	4.32817
LOC110740340	CYP2D6 Promoter	4.3303
UQCRFS1	Ubiquinol-Cytochrome C Reductase, Rieske Iron-Sulfur Polypeptide 1	4.33346
SAT1	Spermidine/Spermine N1-Acetyltransferase 1	4.33409
MCCC2	Methylcrotonyl-CoA Carboxylase Subunit 2	4.33624
SLC1A6	Solute Carrier Family 1 Member 6	4.34091
AICDA	Activation Induced Cytidine Deaminase	4.34194
CHD2	Chromodomain Helicase DNA Binding Protein 2	4.34336
HSD17B7	Hydroxysteroid 17-Beta Dehydrogenase 7	4.34892
MCCC1	Methylcrotonyl-CoA Carboxylase Subunit 1	4.35446
RASGRP3	RAS Guanyl Releasing Protein 3	4.35816
SGK2	Serum/Glucocorticoid Regulated Kinase 2	4.36143
ASAH2	N-Acylsphingosine Amidohydrolase 2	4.36385
ATG4C	Autophagy Related 4C Cysteine Peptidase	4.36583
CCT4	Chaperonin Containing TCP1 Subunit 4	4.3683
HIPK1	Homeodomain Interacting Protein Kinase 1	4.37489
DPEP2	Dipeptidase 2	4.37733
NEU3	Neuraminidase 3	4.37823
SLC30A1	Solute Carrier Family 30 Member 1	4.37823
AGMAT	Agmatinase	4.39171
ANKRD2	Ankyrin Repeat Domain 2	4.39185
EDC4	Enhancer Of MRNA Decapping 4	4.39187
HOXB4	Homeobox B4	4.39269
PGP	Phosphoglycolate Phosphatase	4.39366
TLE5	TLE Family Member 5, Transcriptional Modulator	4.40233
PDPR	Pyruvate Dehydrogenase Phosphatase Regulatory Subunit	4.40395
ATF5	Activating Transcription Factor 5	4.40427
CEP112	Centrosomal Protein 112	4.40778
NRAP	Nebulin Related Anchoring Protein	4.40832
PBX4	PBX Homeobox 4	4.40891
PCBP3	Poly(RC) Binding Protein 3	4.40991
RC3H1	Ring Finger And CCCH-Type Domains 1	4.42181
COL6A5	Collagen Type VI Alpha 5 Chain	4.42195
FUNDC2	FUN14 Domain Containing 2	4.42978
MTARC2	Mitochondrial Amidoxime Reducing Component 2	4.43348
TM7SF3	Transmembrane 7 Superfamily Member 3	4.45861
MTARC1	Mitochondrial Amidoxime Reducing Component 1	4.46221
ATP5MJ	ATP Synthase Membrane Subunit J	4.47182
DUSP29	Dual Specificity Phosphatase 29	4.47429
OPRPN	Opiorphin Prepropeptide	4.47481
SNHG8	Small Nucleolar RNA Host Gene 8	4.47532
MIR99B	MicroRNA 99b	4.48679
OVOS2	Alpha-2-Macroglobulin Like 1 Pseudogene	4.49053
GAS1RR	GAS1 Adjacent Regulatory RNA	4.49529
LINC02346	Long Intergenic Non-Protein Coding RNA 2346	4.5011
LOC100128993	Uncharacterized LOC100128993	4.50497
ACTBP2	ACTB Pseudogene 2	4.50909
RPS2P34	Ribosomal Protein S2 Pseudogene 34	4.51253
MRPS18CP5	MRPS18C Pseudogene 5	4.51748
DLG5	Discs Large MAGUK Scaffold Protein 5	4.52176
TUBB	Tubulin Beta Class I	4.52397
RPS6KA5	Ribosomal Protein S6 Kinase A5	4.52989
SIK1	Salt Inducible Kinase 1	4.52989
DHCR24	24-Dehydrocholesterol Reductase	4.53535
STIP1	Stress Induced Phosphoprotein 1	4.53631
DDX1	DEAD-Box Helicase 1	4.55401
IL3RA	Interleukin 3 Receptor Subunit Alpha	4.55811
PDE9A	Phosphodiesterase 9A	4.55924
PPM1B	Protein Phosphatase, Mg2+/Mn2+ Dependent 1B	4.56221
SLC25A5	Solute Carrier Family 25 Member 5	4.56366
ACP3	Acid Phosphatase 3	4.56382
DUSP3	Dual Specificity Phosphatase 3	4.56399
GAPDHS	Glyceraldehyde-3-Phosphate Dehydrogenase, Spermatogenic	4.58132
H1-4	H1.4 Linker Histone, Cluster Member	4.59021
PSMD2	Proteasome 26S Subunit Ubiquitin Receptor, Non-ATPase 2	4.592
TFG	Trafficking From ER To Golgi Regulator	4.59665
AADAC	Arylacetamide Deacetylase	4.5987
AP3D1	Adaptor Related Protein Complex 3 Subunit Delta 1	4.59923
CDK16	Cyclin Dependent Kinase 16	4.60038
DNAH11	Dynein Axonemal Heavy Chain 11	4.60637
FUT7	Fucosyltransferase 7	4.60653
MAP1LC3B	Microtubule Associated Protein 1 Light Chain 3 Beta	4.60819
MEP1A	Meprin A Subunit Alpha	4.60981
NMBR	Neuromedin B Receptor	4.61632
NUP153	Nucleoporin 153	4.61787
PLS3	Plastin 3	4.62375
PTP4A1	Protein Tyrosine Phosphatase 4A1	4.62762
RAMP1	Receptor Activity Modifying Protein 1	4.63862
ADAM28	ADAM Metallopeptidase Domain 28	4.64198
CHRDL1	Chordin Like 1	4.64645
CLMP	CXADR Like Membrane Protein	4.65945
CYTH2	Cytohesin 2	4.6664
GCAT	Glycine C-Acetyltransferase	4.669
GNPDA1	Glucosamine-6-Phosphate Deaminase 1	4.67049
GPR50	G Protein-Coupled Receptor 50	4.67147
KRT9	Keratin 9	4.67264
SLC39A10	Solute Carrier Family 39 Member 10	4.67264
USP11	Ubiquitin Specific Peptidase 11	4.68068
CAB39	Calcium Binding Protein 39	4.68179
CDK18	Cyclin Dependent Kinase 18	4.6848
CNN2	Calponin 2	4.69083
GYG2	Glycogenin 2	4.69111
HSPA13	Heat Shock Protein Family A (Hsp70) Member 13	4.69283
KLK11	Kallikrein Related Peptidase 11	4.69577
KCNA7	Potassium Voltage-Gated Channel Subfamily A Member 7	4.69782
KMT2B	Lysine Methyltransferase 2B	4.69983
PIK3AP1	Phosphoinositide-3-Kinase Adaptor Protein 1	4.69995
RRBP1	Ribosome Binding Protein 1	4.70053
SGTA	Small Glutamine Rich Tetratricopeptide Repeat Co-Chaperone Alpha	4.70496
ARL5B	ADP Ribosylation Factor Like GTPase 5B	4.70635
HOXB3	Homeobox B3	4.71138
HPCAL1	Hippocalcin Like 1	4.7114
MSRB1	Methionine Sulfoxide Reductase B1	4.71547
SAFB2	Scaffold Attachment Factor B2	4.71707
SLC8B1	Solute Carrier Family 8 Member B1	4.72221
TRIM11	Tripartite Motif Containing 11	4.7247
AHNAK	AHNAK Nucleoprotein	4.72558
DOHH	Deoxyhypusine Hydroxylase	4.74474
H3-4	H3.4 Histone, Cluster Member	4.74869
MYO1F	Myosin IF	4.75235
RAB37	RAB37, Member RAS Oncogene Family	4.7543
TEF	TEF Transcription Factor, PAR BZIP Family Member	4.76677
HES5	Hes Family BHLH Transcription Factor 5	4.76681
ILDR2	Immunoglobulin Like Domain Containing Receptor 2	4.76689
RAB4B	RAB4B, Member RAS Oncogene Family	4.76731
RHEBL1	RHEB Like 1	4.76941
SMG5	SMG5 Nonsense Mediated MRNA Decay Factor	4.78191
TKTL2	Transketolase Like 2	4.78213
ANGPTL5	Angiopoietin Like 5	4.78348
MOAP1	Modulator Of Apoptosis 1	4.78436
PRAM1	PML-RARA Regulated Adaptor Molecule 1	4.78635
TMEM79	Transmembrane Protein 79	4.79005
ADM2	Adrenomedullin 2	4.79684
PHLDA3	Pleckstrin Homology Like Domain Family A Member 3	4.79775
ZNF627	Zinc Finger Protein 627	4.79804
ZNHIT2	Zinc Finger HIT-Type Containing 2	4.80751
ROPN1	Rhophilin Associated Tail Protein 1	4.81861
GFRAL	GDNF Family Receptor Alpha Like	4.81994
HMSD	Histocompatibility Minor Serpin Domain Containing	4.82052
GPR42	G Protein-Coupled Receptor 42	4.82083
BORCS8-MEF2B	BORCS8-MEF2B Readthrough	4.82983
DIRC3	Disrupted In Renal Carcinoma 3	4.83525
UOX	Urate Oxidase (Pseudogene)	4.8372
MIR652	MicroRNA 652	4.84066
MIR663B	MicroRNA 663b	4.85441
SLC8A1-AS1	SLC8A1 Antisense RNA 1	4.861
HSD17B7P2	Hydroxysteroid 17-Beta Dehydrogenase 7 Pseudogene 2	4.86592
KDM4A-AS1	KDM4A Antisense RNA 1	4.86652
SNORD78	Small Nucleolar RNA, C/D Box 78	4.86672
REG1CP	Regenerating Family Member 1 Gamma, Pseudogene	4.8732
LINCADL	LincRNA Adipogenesis And Lipogenesis Associated	4.87562
MIR4278	MicroRNA 4278	4.8791
MIR4778	MicroRNA 4778	4.88231
SORD2P	Sorbitol Dehydrogenase 2, Pseudogene	4.88514
BCRP8	BCR Pseudogene 8	4.8923
LDLR-AS1	LDLR Antisense RNA 1	4.90367
ENSG00000253557	Novel Transcript	4.91299
MIR6742	MicroRNA 6742	4.9195
LOC108491832	RAB36-BCR Intergenic Enhancer-Blocking Element 22-1	4.94463
MIR1296	MicroRNA 1296	4.95217
H2AC9P	H2A Clustered Histone 9, Pseudogene	4.95666
PAK2	P21 (RAC1) Activated Kinase 2	4.96009
RAB27A	RAB27A, Member RAS Oncogene Family	4.96162
CASP4	Caspase 4	4.96401
MCM7	Minichromosome Maintenance Complex Component 7	4.96695
RIPK2	Receptor Interacting Serine/Threonine Kinase 2	4.98035
SIGMAR1	Sigma Non-Opioid Intracellular Receptor 1	4.986
SLC6A1	Solute Carrier Family 6 Member 1	4.988
TEAD1	TEA Domain Transcription Factor 1	4.99007
B4GALT1	Beta-1,4-Galactosyltransferase 1	4.99722
CYB5R3	Cytochrome B5 Reductase 3	4.99827
DSC2	Desmocollin 2	5.00928
GAMT	Guanidinoacetate N-Methyltransferase	5.00957
MARK2	Microtubule Affinity Regulating Kinase 2	5.01137
MYLK2	Myosin Light Chain Kinase 2	5.01452
PIP4K2A	Phosphatidylinositol-5-Phosphate 4-Kinase Type 2 Alpha	5.02145
S1PR5	Sphingosine-1-Phosphate Receptor 5	5.02599
SCN1B	Sodium Voltage-Gated Channel Beta Subunit 1	5.03432
SCN2B	Sodium Voltage-Gated Channel Beta Subunit 2	5.03657
SLC20A2	Solute Carrier Family 20 Member 2	5.03813
ACADSB	Acyl-CoA Dehydrogenase Short/Branched Chain	5.03986
DYNC1H1	Dynein Cytoplasmic 1 Heavy Chain 1	5.04225
KRT17	Keratin 17	5.05053
NQO2	N-Ribosyldihydronicotinamide:Quinone Reductase 2	5.0548
PPP2R2A	Protein Phosphatase 2 Regulatory Subunit Balpha	5.05738
PPP5C	Protein Phosphatase 5 Catalytic Subunit	5.06654
PVR	PVR Cell Adhesion Molecule	5.06676
RPS6KB2	Ribosomal Protein S6 Kinase B2	5.07102
SLC27A2	Solute Carrier Family 27 Member 2	5.0766
UGDH	UDP-Glucose 6-Dehydrogenase	5.08354
ACAD8	Acyl-CoA Dehydrogenase Family Member 8	5.09385
ENTPD3	Ectonucleoside Triphosphate Diphosphohydrolase 3	5.0984
FZR1	Fizzy And Cell Division Cycle 20 Related 1	5.10787
GPC4	Glypican 4	5.10854
MATK	Megakaryocyte-Associated Tyrosine Kinase	5.11113
PTPN7	Protein Tyrosine Phosphatase Non-Receptor Type 7	5.12046
SYT2	Synaptotagmin 2	5.12047
TNFRSF21	TNF Receptor Superfamily Member 21	5.13262
TRIO	Trio Rho Guanine Nucleotide Exchange Factor	5.14621
VDAC3	Voltage Dependent Anion Channel 3	5.15722
BST1	Bone Marrow Stromal Cell Antigen 1	5.16014
CASP5	Caspase 5	5.1655
CHRND	Cholinergic Receptor Nicotinic Delta Subunit	5.17619
FBXO7	F-Box Protein 7	5.18238
FOSB	FosB Proto-Oncogene, AP-1 Transcription Factor Subunit	5.18274
HCRTR1	Hypocretin Receptor 1	5.18276
IGBP1	Immunoglobulin Binding Protein 1	5.18569
IGLL1	Immunoglobulin Lambda Like Polypeptide 1	5.18689
KRT16	Keratin 16	5.19084
LZTR1	Leucine Zipper Like Post Translational Regulator 1	5.19316
MKNK2	MAPK Interacting Serine/Threonine Kinase 2	5.19421
NMT1	N-Myristoyltransferase 1	5.19527
NPEPPS	Aminopeptidase Puromycin Sensitive	5.19835
PAICS	Phosphoribosylaminoimidazole Carboxylase And Phosphoribosylaminoimidazolesuccinocarboxamide Synthase	5.21266
POLR2E	RNA Polymerase II, I And III Subunit E	5.21526
PSMB7	Proteasome 20S Subunit Beta 7	5.22135
RAPGEF4	Rap Guanine Nucleotide Exchange Factor 4	5.22724
SGCE	Sarcoglycan Epsilon	5.23258
SLC25A10	Solute Carrier Family 25 Member 10	5.23407
SLC25A19	Solute Carrier Family 25 Member 19	5.23453
SLC8A3	Solute Carrier Family 8 Member A3	5.24245
TAB1	TGF-Beta Activated Kinase 1 (MAP3K7) Binding Protein 1	5.24325
UBE2T	Ubiquitin Conjugating Enzyme E2 T	5.24689
UQCRC1	Ubiquinol-Cytochrome C Reductase Core Protein 1	5.25444
USP10	Ubiquitin Specific Peptidase 10	5.26817
ADGRE2	Adhesion G Protein-Coupled Receptor E2	5.27889
AK3	Adenylate Kinase 3	5.28712
ASCC1	Activating Signal Cointegrator 1 Complex Subunit 1	5.29199
CAMLG	Calcium Modulating Ligand	5.29355
CC2D1A	Coiled-Coil And C2 Domain Containing 1A	5.29489
CCNO	Cyclin O	5.29499
CDC14A	Cell Division Cycle 14A	5.31058
CDK14	Cyclin Dependent Kinase 14	5.31543
CPD	Carboxypeptidase D	5.32004
FRS2	Fibroblast Growth Factor Receptor Substrate 2	5.33172
GMDS	GDP-Mannose 4,6-Dehydratase	5.33653
GNAZ	G Protein Subunit Alpha Z	5.3426
GRIN3B	Glutamate Ionotropic Receptor NMDA Type Subunit 3B	5.34531
GZMA	Granzyme A	5.34696
HMGB2	High Mobility Group Box 2	5.3596
KLK8	Kallikrein Related Peptidase 8	5.38434
MBTPS2	Membrane Bound Transcription Factor Peptidase, Site 2	5.38434
RAB3A	RAB3A, Member RAS Oncogene Family	5.39098
SLC25A6	Solute Carrier Family 25 Member 6	5.40075
ST8SIA1	ST8 Alpha-N-Acetyl-Neuraminide Alpha-2,8-Sialyltransferase 1	5.40285
TCAP	Titin-Cap	5.40285
THOP1	Thimet Oligopeptidase 1	5.40285
UBASH3B	Ubiquitin Associated And SH3 Domain Containing B	5.40285
AP2A1	Adaptor Related Protein Complex 2 Subunit Alpha 1	5.40285
ATP5F1D	ATP Synthase F1 Subunit Delta	5.40285
CAP2	Cyclase Associated Actin Cytoskeleton Regulatory Protein 2	5.40285
CCT8	Chaperonin Containing TCP1 Subunit 8	5.40285
CD164	CD164 Molecule	5.40285
CDO1	Cysteine Dioxygenase Type 1	5.40285
CERS4	Ceramide Synthase 4	5.40285
CHRNG	Cholinergic Receptor Nicotinic Gamma Subunit	5.40285
COL10A1	Collagen Type X Alpha 1 Chain	5.40285
COPE	COPI Coat Complex Subunit Epsilon	5.40285
EFNA2	Ephrin A2	5.40285
EPS15L1	Epidermal Growth Factor Receptor Pathway Substrate 15 Like 1	5.40285
GGT5	Gamma-Glutamyltransferase 5	5.40285
GIGYF2	GRB10 Interacting GYF Protein 2	5.40285
HOMER3	Homer Scaffold Protein 3	5.40285
MBD3	Methyl-CpG Binding Domain Protein 3	5.40285
NBAS	NBAS Subunit Of NRZ Tethering Complex	5.40285
NFIC	Nuclear Factor I C	5.40285
NMNAT2	Nicotinamide Nucleotide Adenylyltransferase 2	5.40285
PAFAH1B3	Platelet Activating Factor Acetylhydrolase 1b Catalytic Subunit 3	5.40285
PSME2	Proteasome Activator Subunit 2	5.40285
QPRT	Quinolinate Phosphoribosyltransferase	5.40285
RBM10	RNA Binding Motif Protein 10	5.40285
RFXANK	Regulatory Factor X Associated Ankyrin Containing Protein	5.40285
RGS5	Regulator Of G Protein Signaling 5	5.40285
SDCBP	Syndecan Binding Protein	5.40285
SERPINB9	Serpin Family B Member 9	5.40285
SUMO3	Small Ubiquitin Like Modifier 3	5.40285
SYT11	Synaptotagmin 11	5.40285
TLE2	TLE Family Member 2, Transcriptional Corepressor	5.40285
UGGT1	UDP-Glucose Glycoprotein Glucosyltransferase 1	5.40285
ABI2	Abl Interactor 2	5.40285
ACBD3	Acyl-CoA Binding Domain Containing 3	5.40285
ADGRD1	Adhesion G Protein-Coupled Receptor D1	5.40285
AGAP2	ArfGAP With GTPase Domain, Ankyrin Repeat And PH Domain 2	5.40285
AK4	Adenylate Kinase 4	5.40285
AKAP5	A-Kinase Anchoring Protein 5	5.40285
APBA3	Amyloid Beta Precursor Protein Binding Family A Member 3	5.40285
ARHGEF3	Rho Guanine Nucleotide Exchange Factor 3	5.40285
ARID3A	AT-Rich Interaction Domain 3A	5.40285
CCT6A	Chaperonin Containing TCP1 Subunit 6A	5.40285
CD5L	CD5 Molecule Like	5.40285
CHAMP1	Chromosome Alignment Maintaining Phosphoprotein 1	5.40285
DBNL	Drebrin Like	5.40285
DDX46	DEAD-Box Helicase 46	5.40285
ELF3	E74 Like ETS Transcription Factor 3	5.40285
FEM1B	Fem-1 Homolog B	5.40285
GDI2	GDP Dissociation Inhibitor 2	5.40285
GPR132	G Protein-Coupled Receptor 132	5.40285
KIF13A	Kinesin Family Member 13A	5.40285
KLK13	Kallikrein Related Peptidase 13	5.40285
MAST3	Microtubule Associated Serine/Threonine Kinase 3	5.40285
PPP1R12B	Protein Phosphatase 1 Regulatory Subunit 12B	5.40285
RAB14	RAB14, Member RAS Oncogene Family	5.40285
SGMS1	Sphingomyelin Synthase 1	5.40285
TOMM20	Translocase Of Outer Mitochondrial Membrane 20	5.40285
ZNF423	Zinc Finger Protein 423	5.40285
ANGPTL1	Angiopoietin Like 1	5.40285
ATG10	Autophagy Related 10	5.40285
CHST2	Carbohydrate Sulfotransferase 2	5.40285
CYP4F11	Cytochrome P450 Family 4 Subfamily F Member 11	5.40285
PRMT8	Protein Arginine Methyltransferase 8	5.40285
SLC9A9	Solute Carrier Family 9 Member A9	5.40285
AKAP8	A-Kinase Anchoring Protein 8	5.40285
ARPC1A	Actin Related Protein 2/3 Complex Subunit 1A	5.40285
ATP5PD	ATP Synthase Peripheral Stalk Subunit D	5.40285
BICD1	BICD Cargo Adaptor 1	5.40285
CACYBP	Calcyclin Binding Protein	5.40285
CALCB	Calcitonin Related Polypeptide Beta	5.40285
CAPS	Calcyphosine	5.40285
CHCHD3	Coiled-Coil-Helix-Coiled-Coil-Helix Domain Containing 3	5.40285
COX7C	Cytochrome C Oxidase Subunit 7C	5.40285
DDX3Y	DEAD-Box Helicase 3 Y-Linked	5.40285
DDX43	DEAD-Box Helicase 43	5.40285
DNAJB9	DnaJ Heat Shock Protein Family (Hsp40) Member B9	5.40285
ECI1	Enoyl-CoA Delta Isomerase 1	5.40285
EXOC8	Exocyst Complex Component 8	5.40285
FARP1	FERM, ARH/RhoGEF And Pleckstrin Domain Protein 1	5.40285
GLG1	Golgi Glycoprotein 1	5.40285
HSPB6	Heat Shock Protein Family B (Small) Member 6	5.40285
ITM2A	Integral Membrane Protein 2A	5.40285
KLK12	Kallikrein Related Peptidase 12	5.40285
KLK14	Kallikrein Related Peptidase 14	5.40285
LSM7	LSM7 Homolog, U6 Small Nuclear RNA And MRNA Degradation Associated	5.40285
LYL1	LYL1 Basic Helix-Loop-Helix Family Member	5.40285
MTF2	Metal Response Element Binding Transcription Factor 2	5.40285
NCLN	Nicalin	5.40285
NDST4	N-Deacetylase And N-Sulfotransferase 4	5.40285
NOVA2	NOVA Alternative Splicing Regulator 2	5.40285
PSG3	Pregnancy Specific Beta-1-Glycoprotein 3	5.40285
RANBP3	RAN Binding Protein 3	5.40285
RNF130	Ring Finger Protein 130	5.40285
SEM1	SEM1 26S Proteasome Subunit	5.40285
SF3A2	Splicing Factor 3a Subunit 2	5.40285
SHANK3	SH3 And Multiple Ankyrin Repeat Domains 3	5.40285
SHC2	SHC Adaptor Protein 2	5.40285
SIGLEC9	Sialic Acid Binding Ig Like Lectin 9	5.40285
SNTB2	Syntrophin Beta 2	5.40285
SPIN1	Spindlin 1	5.40285
SRPRB	SRP Receptor Subunit Beta	5.40285
SUGP2	SURP And G-Patch Domain Containing 2	5.40285
TMED1	Transmembrane P24 Trafficking Protein 1	5.40285
ARHGAP33	Rho GTPase Activating Protein 33	5.40285
CEACAM7	CEA Cell Adhesion Molecule 7	5.40285
CHST7	Carbohydrate Sulfotransferase 7	5.40285
COPS7B	COP9 Signalosome Subunit 7B	5.40285
H1-1	H1.1 Linker Histone, Cluster Member	5.40285
HMG20B	High Mobility Group 20B	5.40285
IPMK	Inositol Polyphosphate Multikinase	5.40285
LRRC4B	Leucine Rich Repeat Containing 4B	5.40285
LYPD3	LY6/PLAUR Domain Containing 3	5.40285
NASP	Nuclear Autoantigenic Sperm Protein	5.40285
OAZ1	Ornithine Decarboxylase Antizyme 1	5.40285
OSCAR	Osteoclast Associated Ig-Like Receptor	5.40285
PHLDB1	Pleckstrin Homology Like Domain Family B Member 1	5.40285
POLR2I	RNA Polymerase II Subunit I	5.40285
PSG6	Pregnancy Specific Beta-1-Glycoprotein 6	5.40285
SLC30A6	Solute Carrier Family 30 Member 6	5.40285
SLC46A3	Solute Carrier Family 46 Member 3	5.40767
SNED1	Sushi, Nidogen And EGF Like Domains 1	5.41069
SYTL4	Synaptotagmin Like 4	5.41298
TPTE	Transmembrane Phosphatase With Tensin Homology	5.41457
TRAPPC6A	Trafficking Protein Particle Complex Subunit 6A	5.4191
TXNDC12	Thioredoxin Domain Containing 12	5.42111
UQCC2	Ubiquinol-Cytochrome C Reductase Complex Assembly Factor 2	5.43136
ZKSCAN5	Zinc Finger With KRAB And SCAN Domains 5	5.43552
AHRR	Aryl Hydrocarbon Receptor Repressor	5.45096
ARPP19	CAMP Regulated Phosphoprotein 19	5.45874
ATP5IF1	ATP Synthase Inhibitory Factor Subunit 1	5.49693
BTBD2	BTB Domain Containing 2	5.49781
CCDC40	Coiled-Coil Domain Containing 40	5.50487
CELF5	CUGBP Elav-Like Family Member 5	5.51566
CEP131	Centrosomal Protein 131	5.51973
CORO7	Coronin 7	5.52384
DIRAS1	DIRAS Family GTPase 1	5.53258
FXYD3	FXYD Domain Containing Ion Transport Regulator 3	5.54879
GADD45B	Growth Arrest And DNA Damage Inducible Beta	5.55184
GIPC3	GIPC PDZ Domain Containing Family Member 3	5.55792
GOLGB1	Golgin B1	5.57669
NANOS3	Nanos C2HC-Type Zinc Finger 3	5.58708
PALM	Paralemmin	5.58735
PLEKHO2	Pleckstrin Homology Domain Containing O2	5.58856
PLIN4	Perilipin 4	5.60379
PPP1R17	Protein Phosphatase 1 Regulatory Subunit 17	5.61179
PPP1R3F	Protein Phosphatase 1 Regulatory Subunit 3F	5.61272
RASGEF1B	RasGEF Domain Family Member 1B	5.61675
REXO1	RNA Exonuclease 1 Homolog	5.62657
RPL10L	Ribosomal Protein L10 Like	5.64083
SERPINB4	Serpin Family B Member 4	5.6431
SERTAD1	SERTA Domain Containing 1	5.65135
SOX1	SRY-Box Transcription Factor 1	5.65228
SPA17	Sperm Autoantigenic Protein 17	5.66095
SYT13	Synaptotagmin 13	5.67213
TMX1	Thioredoxin Related Transmembrane Protein 1	5.67582
UQCR11	Ubiquinol-Cytochrome C Reductase, Complex III Subunit XI	5.67582
WDR18	WD Repeat Domain 18	5.69176
ARMC6	Armadillo Repeat Containing 6	5.69515
BET1L	Bet1 Golgi Vesicular Membrane Trafficking Protein Like	5.69976
CCL15	C-C Motif Chemokine Ligand 15	5.70575
CFAP251	Cilia And Flagella Associated Protein 251	5.70589
DDX49	DEAD-Box Helicase 49	5.71084
DERL3	Derlin 3	5.71252
DUOXA2	Dual Oxidase Maturation Factor 2	5.71254
ECHDC3	Enoyl-CoA Hydratase Domain Containing 3	5.71359
EPHX3	Epoxide Hydrolase 3	5.72848
EPHX4	Epoxide Hydrolase 4	5.72848
GSDMA	Gasdermin A	5.72848
HAUS8	HAUS Augmin Like Complex Subunit 8	5.72848
MOB3A	MOB Kinase Activator 3A	5.72848
NINJ2	Ninjurin 2	5.72848
OLFML2B	Olfactomedin Like 2B	5.72848
PSG9	Pregnancy Specific Beta-1-Glycoprotein 9	5.72848
RHBDD1	Rhomboid Domain Containing 1	5.72848
SAMD3	Sterile Alpha Motif Domain Containing 3	5.72848
SGPP2	Sphingosine-1-Phosphate Phosphatase 2	5.72848
TRIM46	Tripartite Motif Containing 46	5.72848
WDFY2	WD Repeat And FYVE Domain Containing 2	5.72848
ZNF71	Zinc Finger Protein 71	5.72848
CYP4A22	Cytochrome P450 Family 4 Subfamily A Member 22	5.72848
DIPK2B	Divergent Protein Kinase Domain 2B	5.72848
EML3	EMAP Like 3	5.72848
EXOC3L1	Exocyst Complex Component 3 Like 1	5.72848
FCGBP	Fc Gamma Binding Protein	5.72848
INSL6	Insulin Like 6	5.72848
LRRC10	Leucine Rich Repeat Containing 10	5.72848
MLXIP	MLX Interacting Protein	5.72848
OR7C1	Olfactory Receptor Family 7 Subfamily C Member 1	5.72848
PPIL6	Peptidylprolyl Isomerase Like 6	5.72848
PPP4R3B	Protein Phosphatase 4 Regulatory Subunit 3B	5.72848
SPICE1	Spindle And Centriole Associated Protein 1	5.72848
TAS2R31	Taste 2 Receptor Member 31	5.72848
THNSL2	Threonine Synthase Like 2	5.72848
U2AF1L4	U2 Small Nuclear RNA Auxiliary Factor 1 Like 4	5.72848
ZNF17	Zinc Finger Protein 17	5.72848
ZNF264	Zinc Finger Protein 264	5.72848
ZNF471	Zinc Finger Protein 471	5.72848
CCDC121	Coiled-Coil Domain Containing 121	5.72848
LACRT	Lacritin	5.72848
SPPL2B	Signal Peptide Peptidase Like 2B	5.72848
TAS2R43	Taste 2 Receptor Member 43	5.72848
TMEM39A	Transmembrane Protein 39A	5.72848
ZNF93	Zinc Finger Protein 93	5.72848
DENND4C	DENN Domain Containing 4C	5.72848
KLK9	Kallikrein Related Peptidase 9	5.72848
LILRA6	Leukocyte Immunoglobulin Like Receptor A6	5.72848
LIN37	Lin-37 DREAM MuvB Core Complex Component	5.72848
MTMR11	Myotubularin Related Protein 11	5.72848
NCCRP1	NCCRP1, F-Box Associated Domain Containing	5.72848
OR10H1	Olfactory Receptor Family 10 Subfamily H Member 1	5.72848
SBSN	Suprabasin	5.72848
SHISA7	Shisa Family Member 7	5.72848
SYT16	Synaptotagmin 16	5.72848
TMEM259	Transmembrane Protein 259	5.72848
CBARP	CACN Subunit Beta Associated Regulatory Protein	5.72848
CCDC85B	Coiled-Coil Domain Containing 85B	5.72848
CCT8L2	Chaperonin Containing TCP1 Subunit 8 Like 2	5.72848
DDX60L	DExD/H-Box 60 Like	5.72848
FAM98A	Family With Sequence Similarity 98 Member A	5.72848
GAREM2	GRB2 Associated Regulator Of MAPK1 Subtype 2	5.72848
GPR75	G Protein-Coupled Receptor 75	5.72848
IGSF5	Immunoglobulin Superfamily Member 5	5.72848
JADE3	Jade Family PHD Finger 3	5.72848
MORN4	MORN Repeat Containing 4	5.72848
OR10H2	Olfactory Receptor Family 10 Subfamily H Member 2	5.72848
PHLDB3	Pleckstrin Homology Like Domain Family B Member 3	5.72848
PLEKHS1	Pleckstrin Homology Domain Containing S1	5.72848
PRH1	Proline Rich Protein HaeIII Subfamily 1	5.72848
ZNF682	Zinc Finger Protein 682	5.72848
ZNF780A	Zinc Finger Protein 780A	5.72848
ZNRF4	Zinc And Ring Finger 4	5.72848
ATXN7L3B	Ataxin 7 Like 3B	5.72848
GARIN1B	Golgi Associated RAB2 Interactor 1B	5.72848
LRRC75B	Leucine Rich Repeat Containing 75B	5.72848
OR7E24	Olfactory Receptor Family 7 Subfamily E Member 24	5.72848
OVCH2	Ovochymase 2	5.72848
PALM3	Paralemmin 3	5.72848
PRH2	Proline Rich Protein HaeIII Subfamily 2	5.72848
RFPL4A	Ret Finger Protein Like 4A	5.72848
ZNF470	Zinc Finger Protein 470	5.72848
AMY1C	Amylase Alpha 1C	5.72848
C4orf17	Chromosome 4 Open Reading Frame 17	5.72848
FHIP1A	FHF Complex Subunit HOOK Interacting Protein 1A	5.72848
ONECUT3	One Cut Homeobox 3	5.72848
OR1I1	Olfactory Receptor Family 1 Subfamily I Member 1	5.72848
OR7A5	Olfactory Receptor Family 7 Subfamily A Member 5	5.72848
PRB3	Proline Rich Protein BstNI Subfamily 3	5.72848
PSG7	Pregnancy Specific Beta-1-Glycoprotein 7	5.72848
TMEM150B	Transmembrane Protein 150B	5.72848
YJEFN3	YjeF N-Terminal Domain Containing 3	5.72848
ZGLP1	Zinc Finger GATA Like Protein 1	5.72848
ZNF98	Zinc Finger Protein 98	5.72848
CD164L2	CD164 Molecule Like 2	5.72848
OR10H3	Olfactory Receptor Family 10 Subfamily H Member 3	5.72848
OR2Z1	Olfactory Receptor Family 2 Subfamily Z Member 1	5.72848
SBK2	SH3 Domain Binding Kinase Family Member 2	5.72848
SMIM24	Small Integral Membrane Protein 24	5.72848
ZNF550	Zinc Finger Protein 550	5.72848
ZNF729	Zinc Finger Protein 729	5.72848
ZNF749	Zinc Finger Protein 749	5.72848
RSKR	Ribosomal Protein S6 Kinase Related	5.72848
AMY1B	Amylase Alpha 1B	5.72848
BSPH1	Binder Of Sperm Protein Homolog 1	5.72848
C14orf180	Chromosome 14 Open Reading Frame 180	5.72848
C19orf38	Chromosome 19 Open Reading Frame 38	5.72848
CCDC159	Coiled-Coil Domain Containing 159	5.72848
GCOM1	GCOM1, MYZAP-POLR2M Combined Locus	5.72848
LINC02875	Long Intergenic Non-Protein Coding RNA 2875	5.72848
SPATA31F1	SPATA31 Subfamily F Member 1	5.72848
ZNF814	Zinc Finger Protein 814	5.72848
OR7A10	Olfactory Receptor Family 7 Subfamily A Member 10	5.72848
ZNF865	Zinc Finger Protein 865	5.72848
ZSCAN5B	Zinc Finger And SCAN Domain Containing 5B	5.72848
ERICH4	Glutamate Rich 4	5.72848
LGALS16	Galectin 16	5.72848
TEKTIP1	Tektin Bundle Interacting Protein 1	5.72848
ZSCAN5C	Zinc Finger And SCAN Domain Containing 5C	5.72848
MBD3L3	Methyl-CpG Binding Domain Protein 3 Like 3	5.72848
MBD3L5	Methyl-CpG Binding Domain Protein 3 Like 5	5.72848
OVOL3	Ovo Like Zinc Finger 3	5.72848
SIGLEC16	Sialic Acid Binding Ig Like Lectin 16	5.72848
SNHG29	Small Nucleolar RNA Host Gene 29	5.72848
SBK3	SH3 Domain Binding Kinase Family Member 3	5.72848
C19orf67	Chromosome 19 Open Reading Frame 67	5.72848
GFY	Golgi Associated Olfactory Signaling Regulator	5.72848
ZNF888	Zinc Finger Protein 888	5.72848
HSP90AA2P	Heat Shock Protein 90 Alpha Family Class A Member 2, Pseudogene	5.72848
HSP90AB2P	Heat Shock Protein 90 Alpha Family Class B Member 2, Pseudogene	5.72848
ATP5F1EP2	ATP Synthase F1 Subunit Epsilon Pseudogene 2	5.72848
EWSAT1	Ewing Sarcoma Associated Transcript 1	5.72848
ZSCAN5DP	Zinc Finger And SCAN Domain Containing 5D Pseudogene	5.72848
BAGE2	BAGE Family Member 2, Pseudogene	5.72848
LINC00092	Long Intergenic Non-Protein Coding RNA 92	5.72848
MBD3L4	Methyl-CpG Binding Domain Protein 3 Like 4	5.72848
LINC00632	Long Intergenic Non-Protein Coding RNA 632	5.72848
MIR584	MicroRNA 584	5.72848
MIR708	MicroRNA 708	5.72848
SNRPGP15	Small Nuclear Ribonucleoprotein Polypeptide G Pseudogene 15	5.72848
MIR450B	MicroRNA 450b	5.72848
FAM90A27P	Family With Sequence Similarity 90 Member A27, Pseudogene	5.72848
HOXC-AS2	HOXC Cluster Antisense RNA 2	5.72848
LINC01082	Long Intergenic Non-Protein Coding RNA 1082	5.72848
KLKP1	Kallikrein Pseudogene 1	5.72848
LINC01152	Long Intergenic Non-Protein Coding RNA 1152	5.72848
LINC01435	Long Intergenic Non-Protein Coding RNA 1435	5.72848
MIR513A1	MicroRNA 513a-1	5.72848
SKAP1-AS2	SKAP1 Antisense RNA 2	5.72848
SNORD56	Small Nucleolar RNA, C/D Box 56	5.72848
TRBV11-2	T Cell Receptor Beta Variable 11-2	5.72848
TSPOAP1-AS1	TSPOAP1, SUPT4H1 And RNF43 Antisense RNA 1	5.72848
DAPK1-IT1	DAPK1 Intronic Transcript 1	5.72848
GK-AS1	GK Antisense RNA 1	5.72848
HCG26	HLA Complex Group 26	5.72848
LINC01436	Long Intergenic Non-Protein Coding RNA 1436	5.72848
OR7A2P	Olfactory Receptor Family 7 Subfamily A Member 2 Pseudogene	5.72848
ZNF528-AS1	ZNF528 Antisense RNA 1	5.72848
LINC00333	Long Intergenic Non-Protein Coding RNA 333	5.72848
MIR1202	MicroRNA 1202	5.72848
MIR1258	MicroRNA 1258	5.72848
MIR663AHG	MIR663A Host Gene	5.72848
MYADML	Myeloid Associated Differentiation Marker Like (Pseudogene)	5.72848
ZNF861P	Zinc Finger Protein 861, Pseudogene	5.72848
LINC01833	Long Intergenic Non-Protein Coding RNA 1833	5.72848
MIR4709	MicroRNA 4709	5.72848
MIR570HG	MIR570 Host Gene	5.72848
SMPD5	Sphingomyelin Phosphodiesterase 5 (Pseudogene)	5.72848
LINC01365	Long Intergenic Non-Protein Coding RNA 1365	5.72848
DUSP13A	Dual Specificity Phosphatase 13A	5.72848
FAM151B-DT	FAM151B Divergent Transcript	5.72848
MIR3648-1	MicroRNA 3648-1	5.72848
MIR4655	MicroRNA 4655	5.72848
DEFT1P2	Defensin Theta 1, Pseudogene 2	5.72848
ENSG00000259222	Novel Transcript	5.72848
ERVK-19	Endogenous Retrovirus Group K Member 19, Envelope	5.72848
TUFMP1	Tu Translation Elongation Factor, Mitochondrial Pseudogene 1	5.72848
CAND1.11	Uncharacterized LOC100130460	5.72848
RNA5-8SN1	RNA, 5.8S Ribosomal N1	5.72848
RNA5-8SN2	RNA, 5.8S Ribosomal N2	5.72848
RNA5-8SN3	RNA, 5.8S Ribosomal N3	5.72848
RNA5-8SP10	RNA, 5.8S Ribosomal Pseudogene 10	5.72848
SLC25A5P2	Solute Carrier Family 25 Member 5 Pseudogene 2	5.72848
ERVS71-1	Endogenous Retrovirus Group S71 Member 1, Envelope	5.72848
FLICR	FOXP3 Regulating Long Intergenic Non-Coding RNA	5.72848
MIR3648-2	MicroRNA 3648-2	5.72848
RNA45SN1	RNA, 45S Pre-Ribosomal N1	5.72848
RNA45SN2	RNA, 45S Pre-Ribosomal N2	5.72848
RNA45SN3	RNA, 45S Pre-Ribosomal N3	5.72848
LOC124907114	5.8S Ribosomal RNA	5.72848
LOC124907115	5.8S Ribosomal RNA	5.72848
LOC124907116	5.8S Ribosomal RNA	5.72848
LOC124907117	5.8S Ribosomal RNA	5.72848
LOC124907118	5.8S Ribosomal RNA	5.72848
LOC124907119	5.8S Ribosomal RNA	5.72848
LOC124907120	5.8S Ribosomal RNA	5.72848
LOC124907121	5.8S Ribosomal RNA	5.72848
LOC124907122	5.8S Ribosomal RNA	5.72848
LOC124907123	5.8S Ribosomal RNA	5.72848
LOC124907124	5.8S Ribosomal RNA	5.72848
LOC124907125	5.8S Ribosomal RNA	5.72848
LOC124907126	5.8S Ribosomal RNA	5.72848
LOC124907127	5.8S Ribosomal RNA	5.72848
LOC124907128	5.8S Ribosomal RNA	5.72848
LOC124907129	5.8S Ribosomal RNA	5.72848
LOC124907130	5.8S Ribosomal RNA	5.72848
LOC124907131	5.8S Ribosomal RNA	5.72848
LOC124907132	5.8S Ribosomal RNA	5.72848
LOC124907133	5.8S Ribosomal RNA	5.72848
LOC124907134	5.8S Ribosomal RNA	5.72848
LOC124907135	5.8S Ribosomal RNA	5.72848
LOC124907136	5.8S Ribosomal RNA	5.72848
LOC124907137	5.8S Ribosomal RNA	5.72848
LOC124907138	5.8S Ribosomal RNA	5.72848
LOC124907139	5.8S Ribosomal RNA	5.72848
LOC124907140	5.8S Ribosomal RNA	5.72848
LOC124907141	5.8S Ribosomal RNA	5.72848
LOC124907142	5.8S Ribosomal RNA	5.72848
LOC124907143	5.8S Ribosomal RNA	5.72848
LOC124907144	5.8S Ribosomal RNA	5.72848
LOC124907145	5.8S Ribosomal RNA	5.72848
LOC124907146	5.8S Ribosomal RNA	5.72848
LOC124907147	5.8S Ribosomal RNA	5.72848
LOC124907148	5.8S Ribosomal RNA	5.72848
LOC124907149	5.8S Ribosomal RNA	5.72848
LOC124907150	5.8S Ribosomal RNA	5.72848
LOC124907151	5.8S Ribosomal RNA	5.72848
LOC124907152	5.8S Ribosomal RNA	5.72848
LOC124907153	5.8S Ribosomal RNA	5.72848
LOC124907154	5.8S Ribosomal RNA	5.72848
LOC124907155	5.8S Ribosomal RNA	5.72848
LOC124907160	5.8S Ribosomal RNA	5.72848
LOC124907172	5.8S Ribosomal RNA	5.72848
LOC124907183	5.8S Ribosomal RNA	5.72848
LOC124907194	5.8S Ribosomal RNA	5.72848
LOC124907205	5.8S Ribosomal RNA	5.72848
LOC124907216	5.8S Ribosomal RNA	5.72848
LOC124907227	5.8S Ribosomal RNA	5.72848
LOC124907238	5.8S Ribosomal RNA	5.72848
LOC124907248	5.8S Ribosomal RNA	5.72848
LOC124907258	5.8S Ribosomal RNA	5.72848
LOC124907269	5.8S Ribosomal RNA	5.72848
LOC124907280	5.8S Ribosomal RNA	5.72848
LOC124907291	5.8S Ribosomal RNA	5.72848
LOC124907302	5.8S Ribosomal RNA	5.72848
LOC124907313	5.8S Ribosomal RNA	5.72848
LOC124907324	5.8S Ribosomal RNA	5.72848
LOC124907327	5.8S Ribosomal RNA	5.72848
LOC124907328	5.8S Ribosomal RNA	5.72848
LOC124907329	5.8S Ribosomal RNA	5.72848
LOC124907330	5.8S Ribosomal RNA	5.72848
LOC124907331	5.8S Ribosomal RNA	5.72848
LOC124907332	5.8S Ribosomal RNA	5.72848
LOC124907333	5.8S Ribosomal RNA	5.72848
LOC124907334	5.8S Ribosomal RNA	5.72848
LOC124907335	5.8S Ribosomal RNA	5.72848
LOC124907336	5.8S Ribosomal RNA	5.72848
LOC124907337	5.8S Ribosomal RNA	5.72848
LOC124907338	5.8S Ribosomal RNA	5.72848
LOC124907339	5.8S Ribosomal RNA	5.72848
LOC124907340	5.8S Ribosomal RNA	5.72848
LOC124907341	5.8S Ribosomal RNA	5.72848
LOC124907342	5.8S Ribosomal RNA	5.72848
LOC124907343	5.8S Ribosomal RNA	5.72848
LOC124907439	5.8S Ribosomal RNA	5.72848
LOC124907440	5.8S Ribosomal RNA	5.72848
LOC124907450	5.8S Ribosomal RNA	5.72848
LOC124907458	5.8S Ribosomal RNA	5.72848
LOC124907467	5.8S Ribosomal RNA	5.72848
LOC124907475	5.8S Ribosomal RNA	5.72848
LOC124907476	5.8S Ribosomal RNA	5.72848
LOC124907477	5.8S Ribosomal RNA	5.72848
LOC124907478	5.8S Ribosomal RNA	5.72848
LOC124907479	5.8S Ribosomal RNA	5.72848
LOC124907480	5.8S Ribosomal RNA	5.72848
LOC124907481	5.8S Ribosomal RNA	5.72848
LOC124907482	5.8S Ribosomal RNA	5.72848
LOC124907483	5.8S Ribosomal RNA	5.72848
LOC124907484	5.8S Ribosomal RNA	5.72848
LOC124907572	5.8S Ribosomal RNA	5.72848
LOC124907573	5.8S Ribosomal RNA	5.72848
LOC124907574	5.8S Ribosomal RNA	5.72848
LOC124907575	5.8S Ribosomal RNA	5.72848
LOC124907576	5.8S Ribosomal RNA	5.72848
LOC124907577	5.8S Ribosomal RNA	5.72848
LOC124907578	5.8S Ribosomal RNA	5.72848
LOC124907579	5.8S Ribosomal RNA	5.72848
LOC124907580	5.8S Ribosomal RNA	5.72848
LOC124907581	5.8S Ribosomal RNA	5.72848
LOC124907584	5.8S Ribosomal RNA	5.72848
LOC124907585	5.8S Ribosomal RNA	5.72848
LOC124907586	5.8S Ribosomal RNA	5.72848
LOC124907587	5.8S Ribosomal RNA	5.72848
LOC124907588	5.8S Ribosomal RNA	5.72848
LOC124907589	5.8S Ribosomal RNA	5.72848
LOC124907590	5.8S Ribosomal RNA	5.72848
LOC124907591	5.8S Ribosomal RNA	5.72848
LOC124907592	5.8S Ribosomal RNA	5.72848
LOC124907593	5.8S Ribosomal RNA	5.72848
LOC124907594	5.8S Ribosomal RNA	5.72848
LOC124907595	5.8S Ribosomal RNA	5.72848
LOC124907596	5.8S Ribosomal RNA	5.72848
LOC124907597	5.8S Ribosomal RNA	5.72848
LOC124907598	5.8S Ribosomal RNA	5.72848
LOC124907600	5.8S Ribosomal RNA	5.72848
LOC124907611	5.8S Ribosomal RNA	5.72848
LOC124907622	5.8S Ribosomal RNA	5.72848
LOC124907633	5.8S Ribosomal RNA	5.72848
LOC124907644	5.8S Ribosomal RNA	5.72848
LOC124907655	5.8S Ribosomal RNA	5.72848
LOC124907662	5.8S Ribosomal RNA	5.72848
LOC124907673	5.8S Ribosomal RNA	5.72848
LOC124907684	5.8S Ribosomal RNA	5.72848
LOC124907694	5.8S Ribosomal RNA	5.72848
LOC124907705	5.8S Ribosomal RNA	5.72848
LOC124907709	5.8S Ribosomal RNA	5.72848
LOC124907710	5.8S Ribosomal RNA	5.72848
LOC124907711	5.8S Ribosomal RNA	5.72848
LOC124907712	5.8S Ribosomal RNA	5.72848
LOC124907713	5.8S Ribosomal RNA	5.72848
LOC124907714	5.8S Ribosomal RNA	5.72848
LOC124907715	5.8S Ribosomal RNA	5.72848
LOC124907716	5.8S Ribosomal RNA	5.72848
LOC124907717	5.8S Ribosomal RNA	5.72848
LOC124907718	5.8S Ribosomal RNA	5.72848
LOC124907719	5.8S Ribosomal RNA	5.72848
LOC124907720	5.8S Ribosomal RNA	5.72848
LOC124907721	5.8S Ribosomal RNA	5.72848
LOC124908237	5.8S Ribosomal RNA	5.72848
LOC124908238	5.8S Ribosomal RNA	5.72848
LOC124908239	5.8S Ribosomal RNA	5.72848
LOC124908240	5.8S Ribosomal RNA	5.72848
LOC124908241	5.8S Ribosomal RNA	5.72848
LOC124908242	5.8S Ribosomal RNA	5.72848
LOC124908243	5.8S Ribosomal RNA	5.72848
LOC124908244	5.8S Ribosomal RNA	5.72848
LOC124908245	5.8S Ribosomal RNA	5.72848
LOC124908246	5.8S Ribosomal RNA	5.72848
LOC124908247	5.8S Ribosomal RNA	5.72848
LOC124908248	5.8S Ribosomal RNA	5.72848
LOC124908249	5.8S Ribosomal RNA	5.72848
LOC124908257	5.8S Ribosomal RNA	5.72848
LOC124908268	5.8S Ribosomal RNA	5.72848
LOC124908278	5.8S Ribosomal RNA	5.72848
LOC124908289	5.8S Ribosomal RNA	5.72848
LOC124908300	5.8S Ribosomal RNA	5.72848
LOC124908310	5.8S Ribosomal RNA	5.72848
LOC124908316	5.8S Ribosomal RNA	5.72848
LOC124908327	5.8S Ribosomal RNA	5.72848
LOC124908336	5.8S Ribosomal RNA	5.72848
LOC124908347	5.8S Ribosomal RNA	5.72848
LOC124908358	5.8S Ribosomal RNA	5.72848
LOC124908368	5.8S Ribosomal RNA	5.72848
LOC124908369	5.8S Ribosomal RNA	5.72848
LOC124908370	5.8S Ribosomal RNA	5.72848
LOC124908371	5.8S Ribosomal RNA	5.72848
LOC124908372	5.8S Ribosomal RNA	5.72848
LOC124908373	5.8S Ribosomal RNA	5.72848
LOC124908374	5.8S Ribosomal RNA	5.72848
LOC124908375	5.8S Ribosomal RNA	5.72848
LOC124908376	5.8S Ribosomal RNA	5.72848
LOC124908377	5.8S Ribosomal RNA	5.72848
LOC124908378	5.8S Ribosomal RNA	5.72848
LOC124908379	5.8S Ribosomal RNA	5.72848
LOC124908380	5.8S Ribosomal RNA	5.72848
LOC124908381	5.8S Ribosomal RNA	5.72848
LOC124908382	5.8S Ribosomal RNA	5.72848
LOC124908383	5.8S Ribosomal RNA	5.72848
LOC124908384	5.8S Ribosomal RNA	5.72848
LOC124908385	5.8S Ribosomal RNA	5.72848
LOC124908386	5.8S Ribosomal RNA	5.72848
LOC124908387	5.8S Ribosomal RNA	5.72848
LOC124908388	5.8S Ribosomal RNA	5.72848
LOC124908389	5.8S Ribosomal RNA	5.72848
LOC124908390	5.8S Ribosomal RNA	5.72848
LOC124908391	5.8S Ribosomal RNA	5.72848
LOC124908392	5.8S Ribosomal RNA	5.72848
LOC124908393	5.8S Ribosomal RNA	5.72848
LOC124908474	5.8S Ribosomal RNA	5.72848
LOC124908494	5.8S Ribosomal RNA	5.72848
LOC124908504	5.8S Ribosomal RNA	5.72848
LOC124908512	5.8S Ribosomal RNA	5.72848
LOC124908513	5.8S Ribosomal RNA	5.72848
LOC124908514	5.8S Ribosomal RNA	5.72848
LOC124908515	5.8S Ribosomal RNA	5.72848
LOC124908516	5.8S Ribosomal RNA	5.72848
LOC124908517	5.8S Ribosomal RNA	5.72848
LOC124908518	5.8S Ribosomal RNA	5.72848
LOC124908519	5.8S Ribosomal RNA	5.72848
LOC124908520	5.8S Ribosomal RNA	5.72848
LOC124908521	5.8S Ribosomal RNA	5.72848
LOC124908522	5.8S Ribosomal RNA	5.72848
LOC124908523	5.8S Ribosomal RNA	5.72848
LOC124908524	5.8S Ribosomal RNA	5.72848
LOC124908525	5.8S Ribosomal RNA	5.72848
LOC124908527	5.8S Ribosomal RNA	5.72848
RNU7-62P	RNA, U7 Small Nuclear 62 Pseudogene	5.72848
RPL13AP9	Ribosomal Protein L13a Pseudogene 9	5.72848
RPL15P15	Ribosomal Protein L15 Pseudogene 15	5.72848
LOC109029530	HSD3B2 5' Regulatory Region	5.72848
GBD2	Gallbladder Disease 2	5.72848
GBD3	Gallbladder Disease 3	5.72848
LOC108961161	POU5F1 5' Regulatory Region	5.72848
LOC109279247	FGF21/FUT1 Promoter Region	5.72848
LOC126806496	CDK7 Strongly-Dependent Group 2 Enhancer GRCh37_chr2:216240057-216241256	5.72848
RF03967-002		5.72848
CASK	Calcium/Calmodulin Dependent Serine Protein Kinase	5.72848
GRIN2D	Glutamate Ionotropic Receptor NMDA Type Subunit 2D	5.72848
AK2	Adenylate Kinase 2	5.72848
ATP1A3	ATPase Na+/K+ Transporting Subunit Alpha 3	5.72848
CASP10	Caspase 10	5.72848
AKR1C4	Aldo-Keto Reductase Family 1 Member C4	5.72848
ATP6V1E1	ATPase H+ Transporting V1 Subunit E1	5.72848
ITGA7	Integrin Subunit Alpha 7	5.72848
ST3GAL5	ST3 Beta-Galactoside Alpha-2,3-Sialyltransferase 5	5.72848
ABAT	4-Aminobutyrate Aminotransferase	5.72848
CACNA1I	Calcium Voltage-Gated Channel Subunit Alpha1 I	5.72848
CD33	CD33 Molecule	5.72848
CNTN1	Contactin 1	5.72848
EGLN3	Egl-9 Family Hypoxia Inducible Factor 3	5.72848
MCM3	Minichromosome Maintenance Complex Component 3	5.72848
METAP2	Methionyl Aminopeptidase 2	5.72848
MMUT	Methylmalonyl-CoA Mutase	5.72848
PLOD3	Procollagen-Lysine,2-Oxoglutarate 5-Dioxygenase 3	5.72848
RORB	RAR Related Orphan Receptor B	5.72848
SNTA1	Syntrophin Alpha 1	5.72848
SPTBN1	Spectrin Beta, Non-Erythrocytic 1	5.72848
TBL1XR1	TBL1X/Y Related 1	5.72848
TCIRG1	T Cell Immune Regulator 1, ATPase H+ Transporting V0 Subunit A3	5.72848
TUBB2A	Tubulin Beta 2A Class IIa	5.72848
ACY1	Aminoacylase 1	5.72848
DAO	D-Amino Acid Oxidase	5.72848
DDX6	DEAD-Box Helicase 6	5.72848
FAM20C	FAM20C Golgi Associated Secretory Pathway Kinase	5.72848
GMPS	Guanine Monophosphate Synthase	5.72848
KPNA2	Karyopherin Subunit Alpha 2	5.72848
MKNK1	MAPK Interacting Serine/Threonine Kinase 1	5.72848
MYH14	Myosin Heavy Chain 14	5.72848
NUP98	Nucleoporin 98 And 96 Precursor	5.72848
PANX1	Pannexin 1	5.72848
ANLN	Anillin, Actin Binding Protein	5.72848
B3GAT3	Beta-1,3-Glucuronyltransferase 3	5.72848
CDC34	Cell Division Cycle 34, Ubiqiutin Conjugating Enzyme	5.72848
CDH15	Cadherin 15	5.72848
CNTFR	Ciliary Neurotrophic Factor Receptor	5.72848
CUL2	Cullin 2	5.72848
FNTB	Farnesyltransferase, CAAX Box, Beta	5.72848
GDA	Guanine Deaminase	5.72848
GMPPB	GDP-Mannose Pyrophosphorylase B	5.72848
KLK6	Kallikrein Related Peptidase 6	5.72848
KRT6A	Keratin 6A	5.72848
LRP4	LDL Receptor Related Protein 4	5.72848
MAN1A2	Mannosidase Alpha Class 1A Member 2	5.72848
MARK4	Microtubule Affinity Regulating Kinase 4	5.72848
MYO1E	Myosin IE	5.72848
NARS1	Asparaginyl-TRNA Synthetase 1	5.72848
PGRMC1	Progesterone Receptor Membrane Component 1	5.72848
PPP2CB	Protein Phosphatase 2 Catalytic Subunit Beta	5.72848
RPL21	Ribosomal Protein L21	5.72848
S100A10	S100 Calcium Binding Protein A10	5.72848
SET	SET Nuclear Proto-Oncogene	5.72848
SH3GL1	SH3 Domain Containing GRB2 Like 1, Endophilin A2	5.72848
UBA2	Ubiquitin Like Modifier Activating Enzyme 2	5.72848
UGT8	UDP Glycosyltransferase 8	5.72848
ABI1	Abl Interactor 1	5.72848
ADAM19	ADAM Metallopeptidase Domain 19	5.72848
APLP2	Amyloid Beta Precursor Like Protein 2	5.72848
ATP6V0A4	ATPase H+ Transporting V0 Subunit A4	5.72848
CA5A	Carbonic Anhydrase 5A	5.72848
CACNB1	Calcium Voltage-Gated Channel Auxiliary Subunit Beta 1	5.72848
CD70	CD70 Molecule	5.72848
CENPF	Centromere Protein F	5.72848
CHRNA9	Cholinergic Receptor Nicotinic Alpha 9 Subunit	5.72848
EIF4A3	Eukaryotic Translation Initiation Factor 4A3	5.72848
EMP2	Epithelial Membrane Protein 2	5.72848
ENDOG	Endonuclease G	5.72848
FBLN2	Fibulin 2	5.72848
GALE	UDP-Galactose-4-Epimerase	5.72848
GCNT2	Glucosaminyl (N-Acetyl) Transferase 2 (I Blood Group)	5.72848
MAP4K1	Mitogen-Activated Protein Kinase Kinase Kinase Kinase 1	5.72848
NTHL1	Nth Like DNA Glycosylase 1	5.72848
NUAK1	NUAK Family Kinase 1	5.72848
PARP4	Poly(ADP-Ribose) Polymerase Family Member 4	5.72848
PARVA	Parvin Alpha	5.72848
PMPCA	Peptidase, Mitochondrial Processing Subunit Alpha	5.72848
PPAT	Phosphoribosyl Pyrophosphate Amidotransferase	5.72848
PPP2R5C	Protein Phosphatase 2 Regulatory Subunit B'Gamma	5.72848
S100A11	S100 Calcium Binding Protein A11	5.72848
SGK3	Serum/Glucocorticoid Regulated Kinase Family Member 3	5.72848
SNRPB	Small Nuclear Ribonucleoprotein Polypeptides B And B1	5.72848
SULT1A1	Sulfotransferase Family 1A Member 1	5.72848
TYROBP	Transmembrane Immune Signaling Adaptor TYROBP	5.72848
VAMP1	Vesicle Associated Membrane Protein 1	5.72848
ALG2	ALG2 Alpha-1,3/1,6-Mannosyltransferase	5.72848
ASPN	Asporin	5.72848
B4GALT3	Beta-1,4-Galactosyltransferase 3	5.72848
BRSK1	BR Serine/Threonine Kinase 1	5.72848
C8B	Complement C8 Beta Chain	5.72848
CD84	CD84 Molecule	5.72848
CERS2	Ceramide Synthase 2	5.72848
CHIA	Chitinase Acidic	5.72848
COPA	COPI Coat Complex Subunit Alpha	5.72848
CSNK1G3	Casein Kinase 1 Gamma 3	5.72848
CTHRC1	Collagen Triple Helix Repeat Containing 1	5.72848
DEGS1	Delta 4-Desaturase, Sphingolipid 1	5.72848
DLL3	Delta Like Canonical Notch Ligand 3	5.72848
DRG1	Developmentally Regulated GTP Binding Protein 1	5.72848
EPM2A	EPM2A Glucan Phosphatase, Laforin	5.72848
GIT1	GIT ArfGAP 1	5.72848
GOLGA2	Golgin A2	5.73438
GPR68	G Protein-Coupled Receptor 68	5.74233
HNRNPR	Heterogeneous Nuclear Ribonucleoprotein R	5.75329
HPS1	HPS1 Biogenesis Of Lysosomal Organelles Complex 3 Subunit 1	5.75647
HR	HR Lysine Demethylase And Nuclear Receptor Corepressor	5.76174
KCNJ13	Potassium Inwardly Rectifying Channel Subfamily J Member 13	5.76457
KCNQ4	Potassium Voltage-Gated Channel Subfamily Q Member 4	5.76749
KLRC1	Killer Cell Lectin Like Receptor C1	5.76829
KRT2	Keratin 2	5.77488
MEGF10	Multiple EGF Like Domains 10	5.77693
PLD3	Phospholipase D Family Member 3	5.77942
PLSCR1	Phospholipid Scramblase 1	5.79176
RAD54B	RAD54 Homolog B	5.7927
RNASE1	Ribonuclease A Family Member 1, Pancreatic	5.79862
RPL10A	Ribosomal Protein L10a	5.80936
SEMA3F	Semaphorin 3F	5.82415
SEPHS1	Selenophosphate Synthetase 1	5.82893
SLC18A3	Solute Carrier Family 18 Member A3	5.82917
SMC4	Structural Maintenance Of Chromosomes 4	5.83437
SP7	Sp7 Transcription Factor	5.83739
SUZ12	SUZ12 Polycomb Repressive Complex 2 Subunit	5.83843
TMEM43	Transmembrane Protein 43	5.83957
USP24	Ubiquitin Specific Peptidase 24	5.85088
WASL	WASP Like Actin Nucleation Promoting Factor	5.87152
ABCD2	ATP Binding Cassette Subfamily D Member 2	5.88343
ACSL3	Acyl-CoA Synthetase Long Chain Family Member 3	5.89151
ALDH1L2	Aldehyde Dehydrogenase 1 Family Member L2	5.91483
APLP1	Amyloid Beta Precursor Like Protein 1	5.91691
ATP6V1F	ATPase H+ Transporting V1 Subunit F	5.92941
CCNE2	Cyclin E2	5.9301
CD160	CD160 Molecule	5.93738
CDH16	Cadherin 16	5.94217
CES3	Carboxylesterase 3	5.95044
CFHR3	Complement Factor H Related 3	5.97103
CYP4F12	Cytochrome P450 Family 4 Subfamily F Member 12	5.9916
CYP4F3	Cytochrome P450 Family 4 Subfamily F Member 3	5.99705
DHRS9	Dehydrogenase/Reductase 9	6.00328
DIO1	Iodothyronine Deiodinase 1	6.00703
DKK3	Dickkopf WNT Signaling Pathway Inhibitor 3	6.01314
ECH1	Enoyl-CoA Hydratase 1	6.01736
EPN1	Epsin 1	6.03367
EXOSC5	Exosome Component 5	6.03741
GCM2	Glial Cells Missing Transcription Factor 2	6.05197
HOXA1	Homeobox A1	6.05692
ISYNA1	Inositol-3-Phosphate Synthase 1	6.05845
KIF20A	Kinesin Family Member 20A	6.05942
MTF1	Metal Regulatory Transcription Factor 1	6.06161
NCEH1	Neutral Cholesterol Ester Hydrolase 1	6.06499
NR6A1	Nuclear Receptor Subfamily 6 Group A Member 1	6.07549
OTUB1	OTU Deubiquitinase, Ubiquitin Aldehyde Binding 1	6.07634
P2RY6	Pyrimidinergic Receptor P2Y6	6.08929
PA2G4	Proliferation-Associated 2G4	6.08929
PHC1	Polyhomeotic Homolog 1	6.09117
PMS1	PMS1 Homolog 1, Mismatch Repair System Component	6.09396
PRELP	Proline And Arginine Rich End Leucine Rich Repeat Protein	6.10693
PRG2	Proteoglycan 2, Pro Eosinophil Major Basic Protein	6.12629
PRMT6	Protein Arginine Methyltransferase 6	6.12691
PRX	Periaxin	6.13008
PSME3	Proteasome Activator Subunit 3	6.13322
RAB3GAP1	RAB3 GTPase Activating Protein Catalytic Subunit 1	6.14948
RNF40	Ring Finger Protein 40	6.15066
RPL34	Ribosomal Protein L34	6.15094
SIGLEC10	Sialic Acid Binding Ig Like Lectin 10	6.1518
SLC13A2	Solute Carrier Family 13 Member 2	6.15644
SLC17A6	Solute Carrier Family 17 Member 6	6.16046
SLC24A5	Solute Carrier Family 24 Member 5	6.16348
SLC44A2	Solute Carrier Family 44 Member 2	6.16514
SPPL2A	Signal Peptide Peptidase Like 2A	6.18116
ST3GAL6	ST3 Beta-Galactoside Alpha-2,3-Sialyltransferase 6	6.18865
SYNGR1	Synaptogyrin 1	6.19352
TCTN3	Tectonic Family Member 3	6.19644
TLN2	Talin 2	6.20048
TRIP10	Thyroid Hormone Receptor Interactor 10	6.20297
TRIP4	Thyroid Hormone Receptor Interactor 4	6.2086
TUBA1C	Tubulin Alpha 1c	6.2118
UBE2S	Ubiquitin Conjugating Enzyme E2 S	6.22102
UCHL5	Ubiquitin C-Terminal Hydrolase L5	6.22292
UGT2B17	UDP Glucuronosyltransferase Family 2 Member B17	6.23063
WWP1	WW Domain Containing E3 Ubiquitin Protein Ligase 1	6.23209
AACS	Acetoacetyl-CoA Synthetase	6.23241
ACSL6	Acyl-CoA Synthetase Long Chain Family Member 6	6.23929
AP1M1	Adaptor Related Protein Complex 1 Subunit Mu 1	6.23969
ATG13	Autophagy Related 13	6.26947
B3GNT3	UDP-GlcNAc:BetaGal Beta-1,3-N-Acetylglucosaminyltransferase 3	6.27802
C8G	Complement C8 Gamma Chain	6.28605
COLGALT1	Collagen Beta(1-O)Galactosyltransferase 1	6.29119
CROT	Carnitine O-Octanoyltransferase	6.29352
CYP2A13	Cytochrome P450 Family 2 Subfamily A Member 13	6.30343
DDX39A	DExD-Box Helicase 39A	6.31362
DNAJC13	DnaJ Heat Shock Protein Family (Hsp40) Member C13	6.3146
DNPEP	Aspartyl Aminopeptidase	6.31656
EIF3I	Eukaryotic Translation Initiation Factor 3 Subunit I	6.3175
EPB41L2	Erythrocyte Membrane Protein Band 4.1 Like 2	6.31935
EPS8L2	EPS8 Like 2	6.32329
ERMAP	Erythroblast Membrane Associated Protein (Scianna Blood Group)	6.32717
FERMT2	FERM Domain Containing Kindlin 2	6.33204
FPR3	Formyl Peptide Receptor 3	6.33267
GET3	Guided Entry Of Tail-Anchored Proteins Factor 3, ATPase	6.33619
GPM6A	Glycoprotein M6A	6.33993
H1-0	H1.0 Linker Histone	6.35469
H1-5	H1.5 Linker Histone, Cluster Member	6.36512
IGSF8	Immunoglobulin Superfamily Member 8	6.37563
IST1	IST1 Factor Associated With ESCRT-III	6.37708
KANK2	KN Motif And Ankyrin Repeat Domains 2	6.38178
KDELR1	KDEL Endoplasmic Reticulum Protein Retention Receptor 1	6.39846
LGI3	Leucine Rich Repeat LGI Family Member 3	6.40185
LILRA4	Leukocyte Immunoglobulin Like Receptor A4	6.4193
LILRB2	Leukocyte Immunoglobulin Like Receptor B2	6.42537
LRRTM1	Leucine Rich Repeat Transmembrane Neuronal 1	6.42541
MLH3	MutL Homolog 3	6.43609
MYF5	Myogenic Factor 5	6.43717
MYO10	Myosin X	6.44441
NEDD8	NEDD8 Ubiquitin Like Modifier	6.44504
NID2	Nidogen 2	6.44563
NLN	Neurolysin	6.44753
OSTF1	Osteoclast Stimulating Factor 1	6.44935
PARVB	Parvin Beta	6.45051
PIGV	Phosphatidylinositol Glycan Anchor Biosynthesis Class V	6.45827
PLPP2	Phospholipid Phosphatase 2	6.4612
PREX2	Phosphatidylinositol-3,4,5-Trisphosphate Dependent Rac Exchange Factor 2	6.46604
PRR5	Proline Rich 5	6.47727
PRRT2	Proline Rich Transmembrane Protein 2	6.4938
RAB27B	RAB27B, Member RAS Oncogene Family	6.49762
RABEP1	Rabaptin, RAB GTPase Binding Effector Protein 1	6.5038
RGS20	Regulator Of G Protein Signaling 20	6.50717
RHPN2	Rhophilin Rho GTPase Binding Protein 2	6.50931
RIN2	Ras And Rab Interactor 2	6.52856
RNF20	Ring Finger Protein 20	6.53761
RNF7	Ring Finger Protein 7	6.53808
RPRD1B	Regulation Of Nuclear Pre-MRNA Domain Containing 1B	6.54057
S100A7	S100 Calcium Binding Protein A7	6.54137
SP110	SP110 Nuclear Body Protein	6.55598
STRADB	STE20 Related Adaptor Beta	6.57058
TARBP1	TAR (HIV-1) RNA Binding Protein 1	6.57806
TBL3	Transducin Beta Like 3	6.58248
TES	Testin LIM Domain Protein	6.59002
TIMM50	Translocase Of Inner Mitochondrial Membrane 50	6.59499
TINAGL1	Tubulointerstitial Nephritis Antigen Like 1	6.60019
TMX3	Thioredoxin Related Transmembrane Protein 3	6.60159
URI1	URI1 Prefoldin Like Chaperone	6.60256
VRK3	VRK Serine/Threonine Kinase 3	6.62423
YBX2	Y-Box Binding Protein 2	6.6278
ABCA8	ATP Binding Cassette Subfamily A Member 8	6.64755
ADGRL3	Adhesion G Protein-Coupled Receptor L3	6.65338
ANO2	Anoctamin 2	6.67343
ANXA9	Annexin A9	6.67379
ATP8B3	ATPase Phospholipid Transporting 8B3	6.67492
BTG2	BTG Anti-Proliferation Factor 2	6.67825
CEP170	Centrosomal Protein 170	6.684
CKAP5	Cytoskeleton Associated Protein 5	6.68559
CNTRL	Centriolin	6.6889
DLX4	Distal-Less Homeobox 4	6.71155
EIF3K	Eukaryotic Translation Initiation Factor 3 Subunit K	6.71581
ELL2	Elongation Factor For RNA Polymerase II 2	6.71778
FKBP1B	FKBP Prolyl Isomerase 1B	6.73009
GALNT4	Polypeptide N-Acetylgalactosaminyltransferase 4	6.7304
GNGT2	G Protein Subunit Gamma Transducin 2	6.75073
GPR84	G Protein-Coupled Receptor 84	6.76725
GZMM	Granzyme M	6.77105
HEXIM1	HEXIM P-TEFb Complex Subunit 1	6.77291
KCNN1	Potassium Calcium-Activated Channel Subfamily N Member 1	6.78164
OSBPL5	Oxysterol Binding Protein Like 5	6.78644
PLXNA3	Plexin A3	6.79923
POU6F2	POU Class 6 Homeobox 2	6.80421
QTRT1	Queuine TRNA-Ribosyltransferase Catalytic Subunit 1	6.81912
SLC9A7	Solute Carrier Family 9 Member A7	6.83104
SMOX	Spermine Oxidase	6.83804
SMYD1	SET And MYND Domain Containing 1	6.84212
TAF9	TATA-Box Binding Protein Associated Factor 9	6.84503
THSD4	Thrombospondin Type 1 Domain Containing 4	6.84534
TMX2	Thioredoxin Related Transmembrane Protein 2	6.84717
A1BG	Alpha-1-B Glycoprotein	6.8528
ABCE1	ATP Binding Cassette Subfamily E Member 1	6.85572
ABRAXAS1	Abraxas 1, BRCA1 A Complex Subunit	6.87401
ACTR1A	Actin Related Protein 1A	6.87733
ADGRE1	Adhesion G Protein-Coupled Receptor E1	6.88299
ARHGEF16	Rho Guanine Nucleotide Exchange Factor 16	6.88505
BFAR	Bifunctional Apoptosis Regulator	6.89032
CADM4	Cell Adhesion Molecule 4	6.8938
CALML3	Calmodulin Like 3	6.89397
CALR3	Calreticulin 3	6.90345
CHAF1A	Chromatin Assembly Factor 1 Subunit A	6.91002
CNOT7	CCR4-NOT Transcription Complex Subunit 7	6.91095
COL19A1	Collagen Type XIX Alpha 1 Chain	6.91563
COL5A3	Collagen Type V Alpha 3 Chain	6.91587
CTDSP2	CTD Small Phosphatase 2	6.92305
CYP3A43	Cytochrome P450 Family 3 Subfamily A Member 43	6.94341
DCBLD2	Discoidin, CUB And LCCL Domain Containing 2	6.94452
DKK4	Dickkopf WNT Signaling Pathway Inhibitor 4	6.955
DNAL4	Dynein Axonemal Light Chain 4	6.95799
DOK6	Docking Protein 6	6.96256
DOK7	Docking Protein 7	6.96775
ECE2	Endothelin Converting Enzyme 2	6.9759
EFHD2	EF-Hand Domain Family Member D2	6.98039
ELOB	Elongin B	7.00649
ENTPD7	Ectonucleoside Triphosphate Diphosphohydrolase 7	7.00726
EOGT	EGF Domain Specific O-Linked N-Acetylglucosamine Transferase	7.01056
EVI5	Ecotropic Viral Integration Site 5	7.01203
FCHO1	FCH And Mu Domain Containing Endocytic Adaptor 1	7.01486
FMNL2	Formin Like 2	7.01806
GPR4	G Protein-Coupled Receptor 4	7.01926
HLF	HLF Transcription Factor, PAR BZIP Family Member	7.01966
IPO5	Importin 5	7.02016
IRGC	Immunity Related GTPase Cinema	7.02335
ITM2C	Integral Membrane Protein 2C	7.02518
KPTN	Kaptin, Actin Binding Protein	7.04487
KRT15	Keratin 15	7.05071
LILRB5	Leukocyte Immunoglobulin Like Receptor B5	7.06435
LRRC4C	Leucine Rich Repeat Containing 4C	7.06485
MRPL4	Mitochondrial Ribosomal Protein L4	7.06612
NDRG2	NDRG Family Member 2	7.07508
PAF1	PAF1 Homolog, Paf1/RNA Polymerase II Complex Component	7.07805
PGLS	6-Phosphogluconolactonase	7.08075
PIP	Prolactin Induced Protein	7.08266
PPM1L	Protein Phosphatase, Mg2+/Mn2+ Dependent 1L	7.08443
PPME1	Protein Phosphatase Methylesterase 1	7.08652
PSKH1	Protein Serine Kinase H1	7.08923
RAI14	Retinoic Acid Induced 14	7.08943
RCC2	Regulator Of Chromosome Condensation 2	7.09306
RTCB	RNA 2',3'-Cyclic Phosphate And 5'-OH Ligase	7.10645
SAMD8	Sterile Alpha Motif Domain Containing 8	7.11528
SCPEP1	Serine Carboxypeptidase 1	7.1279
SEMA6B	Semaphorin 6B	7.13565
SGMS2	Sphingomyelin Synthase 2	7.15278
SIPA1L2	Signal Induced Proliferation Associated 1 Like 2	7.15509
SIPA1L3	Signal Induced Proliferation Associated 1 Like 3	7.1577
SLC37A2	Solute Carrier Family 37 Member 2	7.16002
SLC7A4	Solute Carrier Family 7 Member 4	7.16014
SLC9A8	Solute Carrier Family 9 Member A8	7.16151
SPIB	Spi-B Transcription Factor	7.16264
SUB1	SUB1 Regulator Of Transcription	7.16381
TAS1R1	Taste 1 Receptor Member 1	7.16797
TBCA	Tubulin Folding Cofactor A	7.17089
TMEM138	Transmembrane Protein 138	7.18037
TSEN34	TRNA Splicing Endonuclease Subunit 34	7.19264
TUBB8	Tubulin Beta 8 Class VIII	7.21657
TXLNA	Taxilin Alpha	7.22321
VPS28	VPS28 Subunit Of ESCRT-I	7.22449
VWA1	Von Willebrand Factor A Domain Containing 1	7.22787
WDHD1	WD Repeat And HMG-Box DNA Binding Protein 1	7.23351
YIF1B	Yip1 Interacting Factor Homolog B, Membrane Trafficking Protein	7.2341
ZBTB33	Zinc Finger And BTB Domain Containing 33	7.23559
ZBTB7A	Zinc Finger And BTB Domain Containing 7A	7.23849
ADGRG2	Adhesion G Protein-Coupled Receptor G2	7.24062
ATG4D	Autophagy Related 4D Cysteine Peptidase	7.24295
CAB39L	Calcium Binding Protein 39 Like	7.25123
CACNG8	Calcium Voltage-Gated Channel Auxiliary Subunit Gamma 8	7.25613
CHID1	Chitinase Domain Containing 1	7.28293
CHST4	Carbohydrate Sulfotransferase 4	7.2995
CLDND1	Claudin Domain Containing 1	7.3031
COPS7A	COP9 Signalosome Subunit 7A	7.30311
DHX34	DExH-Box Helicase 34	7.32239
EGFL6	EGF Like Domain Multiple 6	7.32455
EHD2	EH Domain Containing 2	7.33494
EPS8L1	EPS8 Like 1	7.3425
ERGIC3	ERGIC And Golgi 3	7.34905
EXOC3	Exocyst Complex Component 3	7.35558
GAL3ST4	Galactose-3-O-Sulfotransferase 4	7.35909
GCNT3	Glucosaminyl (N-Acetyl) Transferase 3, Mucin Type	7.36322
GLIPR2	GLI Pathogenesis Related 2	7.40844
GPR182	G Protein-Coupled Receptor 182	7.43452
GZF1	GDNF Inducible Zinc Finger Protein 1	7.44167
IKBIP	IKBKB Interacting Protein	7.44543
KIAA1217	KIAA1217	7.44801
KMT5C	Lysine Methyltransferase 5C	7.44802
LILRA5	Leukocyte Immunoglobulin Like Receptor A5	7.45105
LRFN1	Leucine Rich Repeat And Fibronectin Type III Domain Containing 1	7.45649
MEGF8	Multiple EGF Like Domains 8	7.46696
MPP3	MAGUK P55 Scaffold Protein 3	7.47241
MYL12B	Myosin Light Chain 12B	7.48798
NMRK2	Nicotinamide Riboside Kinase 2	7.49155
NUDT9	Nudix Hydrolase 9	7.50537
OSBPL8	Oxysterol Binding Protein Like 8	7.53116
PDIA5	Protein Disulfide Isomerase Family A Member 5	7.55324
PLEKHG2	Pleckstrin Homology And RhoGEF Domain Containing G2	7.55519
RASGEF1A	RasGEF Domain Family Member 1A	7.5683
RASGRP4	RAS Guanyl Releasing Protein 4	7.56926
S100A14	S100 Calcium Binding Protein A14	7.58374
SIGLEC11	Sialic Acid Binding Ig Like Lectin 11	7.60703
SLITRK4	SLIT And NTRK Like Family Member 4	7.61699
SNX13	Sorting Nexin 13	7.63013
SPAG6	Sperm Associated Antigen 6	7.63173
SPRR3	Small Proline Rich Protein 3	7.66728
STAP2	Signal Transducing Adaptor Family Member 2	7.67024
TBC1D14	TBC1 Domain Family Member 14	7.67672
TBC1D2	TBC1 Domain Family Member 2	7.68084
TMX4	Thioredoxin Related Transmembrane Protein 4	7.68474
TOR3A	Torsin Family 3 Member A	7.68737
TTYH1	Tweety Family Member 1	7.68754
UBLCP1	Ubiquitin Like Domain Containing CTD Phosphatase 1	7.69754
XYLB	Xylulokinase	7.71613
YEATS2	YEATS Domain Containing 2	7.72659
ZNF12	Zinc Finger Protein 12	7.74463
ZNF207	Zinc Finger Protein 207	7.74573
ABI3	ABI Family Member 3	7.74594
ADAMTSL5	ADAMTS Like 5	7.75536
AKAP8L	A-Kinase Anchoring Protein 8 Like	7.76868
ARV1	ARV1 Homolog, Fatty Acid Homeostasis Modulator	7.77118
C1GALT1C1	C1GALT1 Specific Chaperone 1	7.78809
C1QTNF2	C1q And TNF Related 2	7.78856
CCDC39	Coiled-Coil Domain Containing 39	7.80149
CEMIP2	Cell Migration Inducing Hyaluronidase 2	7.80191
CHERP	Calcium Homeostasis Endoplasmic Reticulum Protein	7.80298
CORO1B	Coronin 1B	7.80658
CRNN	Cornulin	7.80667
CST5	Cystatin D	7.8087
DAGLB	Diacylglycerol Lipase Beta	7.82548
DPF1	Double PHD Fingers 1	7.82609
DUS3L	Dihydrouridine Synthase 3 Like	7.86353
ERP27	Endoplasmic Reticulum Protein 27	7.86539
FAT2	FAT Atypical Cadherin 2	7.86689
FBXW8	F-Box And WD Repeat Domain Containing 8	7.89847
FRMD5	FERM Domain Containing 5	7.91898
FUT5	Fucosyltransferase 5	7.92834
GPR176	G Protein-Coupled Receptor 176	7.93774
GPR3	G Protein-Coupled Receptor 3	7.9424
GRWD1	Glutamate Rich WD Repeat Containing 1	7.94608
H1-6	H1.6 Linker Histone, Cluster Member	7.94804
IFNA21	Interferon Alpha 21	7.95074
MACC1	MET Transcriptional Regulator MACC1	7.95194
MAP1S	Microtubule Associated Protein 1S	7.95786
MARCHF8	Membrane Associated Ring-CH-Type Finger 8	7.95963
MICOS13	Mitochondrial Contact Site And Cristae Organizing System Subunit 13	7.98492
MZF1	Myeloid Zinc Finger 1	7.98718
ODAD3	Outer Dynein Arm Docking Complex Subunit 3	7.98966
OTUB2	OTU Deubiquitinase, Ubiquitin Aldehyde Binding 2	8.02052
PEF1	Penta-EF-Hand Domain Containing 1	8.02221
PGPEP1	Pyroglutamyl-Peptidase I	8.04161
PROM2	Prominin 2	8.05342
R3HDM2	R3H Domain Containing 2	8.06369
RAET1E	Retinoic Acid Early Transcript 1E	8.06439
RBM42	RNA Binding Motif Protein 42	8.06687
RNPC3	RNA Binding Region (RNP1, RRM) Containing 3	8.0686
SLC5A9	Solute Carrier Family 5 Member 9	8.07002
SNRPD3	Small Nuclear Ribonucleoprotein D3 Polypeptide	8.10981
SPCS3	Signal Peptidase Complex Subunit 3	8.12317
TFPT	TCF3 Fusion Partner	8.13035
TMPRSS11B	Transmembrane Serine Protease 11B	8.14232
TNKS1BP1	Tankyrase 1 Binding Protein 1	8.15745
TRIM6	Tripartite Motif Containing 6	8.15914
USE1	Unconventional SNARE In The ER 1	8.16255
VSTM1	V-Set And Transmembrane Domain Containing 1	8.18307
ZBTB10	Zinc Finger And BTB Domain Containing 10	8.18528
ZG16B	Zymogen Granule Protein 16B	8.1876
ZNF160	Zinc Finger Protein 160	8.19306
ZNF184	Zinc Finger Protein 184	8.20161
ADGRE3	Adhesion G Protein-Coupled Receptor E3	8.21211
CEACAM16	CEA Cell Adhesion Molecule 16, Tectorial Membrane Component	8.2223
CEACAM4	CEA Cell Adhesion Molecule 4	8.22731
CIP2A	Cellular Inhibitor Of PP2A	8.22896
CKMT1A	Creatine Kinase, Mitochondrial 1A	8.23929
CLIP3	CAP-Gly Domain Containing Linker Protein 3	8.24735
CMTM5	CKLF Like MARVEL Transmembrane Domain Containing 5	8.24941
CMTM6	CKLF Like MARVEL Transmembrane Domain Containing 6	8.25196
CST4	Cystatin S	8.25501
CYP2A7	Cytochrome P450 Family 2 Subfamily A Member 7	8.26626
DMKN	Dermokine	8.27275
DNASE2B	Deoxyribonuclease 2 Beta	8.28125
DOP1B	DOP1 Leucine Zipper Like Protein B	8.28297
FBXO25	F-Box Protein 25	8.28297
HRNR	Hornerin	8.28297
HSBP1	Heat Shock Factor Binding Protein 1	8.28297
INTS2	Integrator Complex Subunit 2	8.28297
JOSD2	Josephin Domain Containing 2	8.28297
KRT78	Keratin 78	8.28297
KXD1	KxDL Motif Containing 1	8.28297
LIMCH1	LIM And Calponin Homology Domains 1	8.28297
LMTK3	Lemur Tyrosine Kinase 3	8.28297
LOXHD1	Lipoxygenase Homology PLAT Domains 1	8.28297
LUZP1	Leucine Zipper Protein 1	8.28297
MEX3D	Mex-3 RNA Binding Family Member D	8.28297
NPAS1	Neuronal PAS Domain Protein 1	8.28297
PDCD2L	Programmed Cell Death 2 Like	8.28297
PLD5	Phospholipase D Family Member 5	8.28297
PLEKHA4	Pleckstrin Homology Domain Containing A4	8.28297
PLEKHO1	Pleckstrin Homology Domain Containing O1	8.28297
PPP1R12C	Protein Phosphatase 1 Regulatory Subunit 12C	8.28297
PSG4	Pregnancy Specific Beta-1-Glycoprotein 4	8.28297
RASAL3	RAS Protein Activator Like 3	8.28297
RHBDL1	Rhomboid Like 1	8.28297
RHBDL3	Rhomboid Like 3	8.28297
RNF169	Ring Finger Protein 169	8.28297
SCML2	Scm Polycomb Group Protein Like 2	8.28297
SF3B6	Splicing Factor 3b Subunit 6	8.28297
SH3TC1	SH3 Domain And Tetratricopeptide Repeats 1	8.28297
SLC38A10	Solute Carrier Family 38 Member 10	8.28297
SLC6A16	Solute Carrier Family 6 Member 16	8.28297
SMG9	SMG9 Nonsense Mediated MRNA Decay Factor	8.28297
SOX12	SRY-Box Transcription Factor 12	8.28297
SPRED3	Sprouty Related EVH1 Domain Containing 3	8.28297
TLE6	TLE Family Member 6, Subcortical Maternal Complex Member	8.28297
TMC4	Transmembrane Channel Like 4	8.28297
TMPRSS9	Transmembrane Serine Protease 9	8.28297
USP38	Ubiquitin Specific Peptidase 38	8.28297
ZFP28	ZFP28 Zinc Finger Protein	8.28297
ZNF14	Zinc Finger Protein 14	8.28297
ZNF174	Zinc Finger Protein 174	8.28297
ZNF274	Zinc Finger Protein 274	8.28297
ZNF350	Zinc Finger Protein 350	8.28297
ZNF366	Zinc Finger Protein 366	8.28297
ZNF607	Zinc Finger Protein 607	8.28297
ZNF667	Zinc Finger Protein 667	8.28297
ZNF875	Zinc Finger Protein 875	8.28297
ZNF91	Zinc Finger Protein 91	8.28297
ABHD14B	Abhydrolase Domain Containing 14B	8.28297
ACKR4	Atypical Chemokine Receptor 4	8.28297
ACTL9	Actin Like 9	8.28297
ANKLE1	Ankyrin Repeat And LEM Domain Containing 1	8.28297
ANO8	Anoctamin 8	8.28297
ARMC3	Armadillo Repeat Containing 3	8.28297
BEX3	Brain Expressed X-Linked 3	8.28297
CACUL1	CDK2 Associated Cullin Domain 1	8.28297
CATSPERD	Cation Channel Sperm Associated Auxiliary Subunit Delta	8.28297
CATSPERG	Cation Channel Sperm Associated Auxiliary Subunit Gamma	8.28297
CGRRF1	Cell Growth Regulator With Ring Finger Domain 1	8.28297
ESYT3	Extended Synaptotagmin 3	8.28297
FAM117B	Family With Sequence Similarity 117 Member B	8.28297
FIZ1	FLT3 Interacting Zinc Finger 1	8.28297
FRY	FRY Microtubule Binding Protein	8.28297
H2BC1	H2B Clustered Histone 1	8.28297
HILPDA	Hypoxia Inducible Lipid Droplet Associated	8.28297
IFNE	Interferon Epsilon	8.28297
IGFLR1	IGF Like Family Receptor 1	8.28297
KCNMB2	Potassium Calcium-Activated Channel Subfamily M Regulatory Beta Subunit 2	8.28297
KRI1	KRI1 Homolog	8.28297
KRT73	Keratin 73	8.28297
KRT79	Keratin 79	8.28297
LENG8	Leukocyte Receptor Cluster Member 8	8.28297
LRRC26	Leucine Rich Repeat Containing 26	8.28297
MED29	Mediator Complex Subunit 29	8.28297
MON2	MON2 Homolog, Regulator Of Endosome-To-Golgi Trafficking	8.28297
NLRP11	NLR Family Pyrin Domain Containing 11	8.28297
NUDT19	Nudix Hydrolase 19	8.28297
NXPE4	Neurexophilin And PC-Esterase Domain Family Member 4	8.28297
PPAN	Peter Pan Homolog	8.28297
PRSS57	Serine Protease 57	8.28297
PSG5	Pregnancy Specific Beta-1-Glycoprotein 5	8.28297
RHBDD3	Rhomboid Domain Containing 3	8.28297
RIPOR1	RHO Family Interacting Cell Polarization Regulator 1	8.28297
RSPH14	Radial Spoke Head 14 Homolog	8.28297
SCGB3A1	Secretoglobin Family 3A Member 1	8.28297
SLC51B	Solute Carrier Family 51 Subunit Beta	8.28297
STX10	Syntaxin 10	8.28297
TMEM176A	Transmembrane Protein 176A	8.28297
TMIE	Transmembrane Inner Ear	8.28297
TXNDC16	Thioredoxin Domain Containing 16	8.28297
WTIP	WT1 Interacting Protein	8.28297
ZFR2	Zinc Finger RNA Binding Protein 2	8.28297
ZNF460	Zinc Finger Protein 460	8.28297
ZNF480	Zinc Finger Protein 480	8.28297
ZNF555	Zinc Finger Protein 555	8.28297
ZNF610	Zinc Finger Protein 610	8.28297
ZNF652	Zinc Finger Protein 652	8.28297
ZNF85	Zinc Finger Protein 85	8.28297
ZSCAN5A	Zinc Finger And SCAN Domain Containing 5A	8.28297
ANKRD24	Ankyrin Repeat Domain 24	8.28297
ARHGAP23	Rho GTPase Activating Protein 23	8.28297
ATOSB	Atos Homolog B	8.28297
BROX	BRO1 Domain And CAAX Motif Containing	8.28297
CCDC3	Coiled-Coil Domain Containing 3	8.28297
CRISPLD1	Cysteine Rich Secretory Protein LCCL Domain Containing 1	8.28297
DMAC2	Distal Membrane Arm Assembly Component 2	8.28297
IQCN	IQ Motif Containing N	8.28297
LENG1	Leukocyte Receptor Cluster Member 1	8.28297
MCEMP1	Mast Cell Expressed Membrane Protein 1	8.28297
MPND	MPN Domain Containing	8.28297
PRB1	Proline Rich Protein BstNI Subfamily 1	8.28297
SELENOW	Selenoprotein W	8.28297
SPC24	SPC24 Component Of NDC80 Kinetochore Complex	8.28297
SSC5D	Scavenger Receptor Cysteine Rich Family Member With 5 Domains	8.28297
TMEM182	Transmembrane Protein 182	8.28338
TRIM42	Tripartite Motif Containing 42	8.2858
ZNF100	Zinc Finger Protein 100	8.29358
ZNF134	Zinc Finger Protein 134	8.29902
ZNF135	Zinc Finger Protein 135	8.30544
ZNF420	Zinc Finger Protein 420	8.30619
ZNF676	Zinc Finger Protein 676	8.3279
ZSCAN18	Zinc Finger And SCAN Domain Containing 18	8.33776
AHNAK2	AHNAK Nucleoprotein 2	8.3458
ARSH	Arylsulfatase Family Member H	8.35921
BIRC8	Baculoviral IAP Repeat Containing 8	8.36141
BPIFA2	BPI Fold Containing Family A Member 2	8.40239
BPIFB6	BPI Fold Containing Family B Member 6	8.40817
CDC42EP5	CDC42 Effector Protein 5	8.40884
CEP170B	Centrosomal Protein 170B	8.41812
FAM53C	Family With Sequence Similarity 53 Member C	8.42012
FXYD4	FXYD Domain Containing Ion Transport Regulator 4	8.42377
GRAMD1A	GRAM Domain Containing 1A	8.42545
JPT2	Jupiter Microtubule Associated Homolog 2	8.42783
KASH5	KASH Domain Containing 5	8.43074
LEAP2	Liver Enriched Antimicrobial Peptide 2	8.43193
LINGO3	Leucine Rich Repeat And Ig Domain Containing 3	8.43249
MYZAP	Myocardial Zonula Adherens Protein	8.43443
NR2C2AP	Nuclear Receptor 2C2 Associated Protein	8.44741
PCDHGB5	Protocadherin Gamma Subfamily B, 5	8.44777
PCP2	Purkinje Cell Protein 2	8.44995
PSG11	Pregnancy Specific Beta-1-Glycoprotein 11	8.45387
SLC25A41	Solute Carrier Family 25 Member 41	8.45807
TMEM86B	Transmembrane Protein 86B	8.47563
TTC9B	Tetratricopeptide Repeat Domain 9B	8.4838
TTLL2	Tubulin Tyrosine Ligase Like 2	8.49763
WDR88	WD Repeat Domain 88	8.49975
ZIK1	Zinc Finger Protein Interacting With K Protein 1	8.49994
ZNF157	Zinc Finger Protein 157	8.52741
ZNF253	Zinc Finger Protein 253	8.52862
ZNF28	Zinc Finger Protein 28	8.53762
ZNF30	Zinc Finger Protein 30	8.54066
ZNF329	Zinc Finger Protein 329	8.54091
ZNF347	Zinc Finger Protein 347	8.54236
ZNF358	Zinc Finger Protein 358	8.55475
ZNF382	Zinc Finger Protein 382	8.55784
ZNF417	Zinc Finger Protein 417	8.56246
ZNF493	Zinc Finger Protein 493	8.56558
ZNF541	Zinc Finger Protein 541	8.5738
ZNF551	Zinc Finger Protein 551	8.5821
ZNF565	Zinc Finger Protein 565	8.58659
ZNF566	Zinc Finger Protein 566	8.60568
ZNF577	Zinc Finger Protein 577	8.6086
ZNF628	Zinc Finger Protein 628	8.61207
ZNF649	Zinc Finger Protein 649	8.61245
ZNF665	Zinc Finger Protein 665	8.62192
ZNF70	Zinc Finger Protein 70	8.62696
ZNF804B	Zinc Finger Protein 804B	8.63762
ZNF813	Zinc Finger Protein 813	8.63785
ZNF90	Zinc Finger Protein 90	8.64046
ALKBH7	AlkB Homolog 7	8.64475
ASPDH	Aspartate Dehydrogenase Domain Containing	8.64846
BEX1	Brain Expressed X-Linked 1	8.64846
BEX2	Brain Expressed X-Linked 2	8.64846
C10orf88	Chromosome 10 Open Reading Frame 88	8.65153
CCDC15	Coiled-Coil Domain Containing 15	8.65158
CFAP57	Cilia And Flagella Associated Protein 57	8.6897
CLEC17A	C-Type Lectin Domain Containing 17A	8.69041
CLHC1	Clathrin Heavy Chain Linker Domain Containing 1	8.70163
CXCL17	C-X-C Motif Chemokine Ligand 17	8.70499
DRAM1	DNA Damage Regulated Autophagy Modulator 1	8.70685
ELSPBP1	Epididymal Sperm Binding Protein 1	8.71504
EMC9	ER Membrane Protein Complex Subunit 9	8.72127
FAM98C	Family With Sequence Similarity 98 Member C	8.74768
FBXW9	F-Box And WD Repeat Domain Containing 9	8.7538
HARBI1	Harbinger Transposase Derived 1	8.7588
HSD11B1L	Hydroxysteroid 11-Beta Dehydrogenase 1 Like	8.76567
IRAK1BP1	Interleukin 1 Receptor Associated Kinase 1 Binding Protein 1	8.76975
KRBA1	KRAB-A Domain Containing 1	8.77755
LENG9	Leukocyte Receptor Cluster Member 9	8.78206
LGALS7B	Galectin 7B	8.80389
LRRC55	Leucine Rich Repeat Containing 55	8.81426
NWD1	NACHT And WD Repeat Domain Containing 1	8.81485
PODNL1	Podocan Like 1	8.82211
PPM1N	Protein Phosphatase, Mg2+/Mn2+ Dependent 1N (Putative)	8.8269
PSG8	Pregnancy Specific Beta-1-Glycoprotein 8	8.8319
RELL1	RELT Like 1	8.84131
SHFL	Shiftless Antiviral Inhibitor Of Ribosomal Frameshifting	8.84385
SMTNL1	Smoothelin Like 1	8.85005
SPIN2B	Spindlin Family Member 2B	8.89489
SPMAP2	Sperm Microtubule Associated Protein 2	8.89616
TAC4	Tachykinin Precursor 4	8.9338
TARM1	T Cell-Interacting, Activating Receptor On Myeloid Cells 1	8.93905
TMEM109	Transmembrane Protein 109	8.95178
TMPRSS7	Transmembrane Serine Protease 7	8.95198
WDR86	WD Repeat Domain 86	8.95379
ZNF177	Zinc Finger Protein 177	8.95623
ZNF181	Zinc Finger Protein 181	8.95819
ZNF211	Zinc Finger Protein 211	8.97608
ZNF256	Zinc Finger Protein 256	8.97896
ZNF415	Zinc Finger Protein 415	8.98712
ZNF419	Zinc Finger Protein 419	9.00359
ZNF428	Zinc Finger Protein 428	9.00471
ZNF443	Zinc Finger Protein 443	9.03287
ZNF468	Zinc Finger Protein 468	9.04054
ZNF529	Zinc Finger Protein 529	9.07082
ZNF549	Zinc Finger Protein 549	9.07179
ZNF559	Zinc Finger Protein 559	9.07629
ZNF561	Zinc Finger Protein 561	9.08536
ZNF568	Zinc Finger Protein 568	9.10962
ZNF569	Zinc Finger Protein 569	9.13932
ZNF573	Zinc Finger Protein 573	9.15065
ZNF585A	Zinc Finger Protein 585A	9.16352
ZNF586	Zinc Finger Protein 586	9.17478
ZNF671	Zinc Finger Protein 671	9.18494
ZNF701	Zinc Finger Protein 701	9.18946
ZNF792	Zinc Finger Protein 792	9.19284
ZNF829	Zinc Finger Protein 829	9.19858
ZSCAN1	Zinc Finger And SCAN Domain Containing 1	9.20161
ZSWIM4	Zinc Finger SWIM-Type Containing 4	9.21632
ABHD15	Abhydrolase Domain Containing 15	9.22113
BEX4	Brain Expressed X-Linked 4	9.23101
C1QTNF9B	C1q And TNF Related 9B	9.25104
CEACAM19	CEA Cell Adhesion Molecule 19	9.27009
CIB3	Calcium And Integrin Binding Family Member 3	9.28104
DPRX	Divergent-Paired Related Homeobox	9.28484
EID1	EP300 Interacting Inhibitor Of Differentiation 1	9.29364
IGFL4	IGF Like Family Member 4	9.30948
KPRP	Keratinocyte Proline Rich Protein	9.33281
LGALS14	Galectin 14	9.33401
MAMSTR	MEF2 Activating Motif And SAP Domain Containing Transcriptional Regulator	9.34543
NIBAN3	Niban Apoptosis Regulator 3	9.38992
OR7G1	Olfactory Receptor Family 7 Subfamily G Member 1	9.4326
PPP1R37	Protein Phosphatase 1 Regulatory Subunit 37	9.4407
PRB2	Proline Rich Protein BstNI Subfamily 2	9.45535
PROX2	Prospero Homeobox 2	9.47553
PRR19	Proline Rich 19	9.54479
REC114	REC114 Meiotic Recombination Protein	9.56213
SERTAD4	SERTA Domain Containing 4	9.57295
SPTY2D1	SPT2 Chromatin Protein Domain Containing 1	9.6046
SWSAP1	SWIM-Type Zinc Finger 7 Associated Protein 1	9.61796
TDRD12	Tudor Domain Containing 12	9.64521
TEKTL1	Tektin Like 1	9.73623
TEX36	Testis Expressed 36	9.74607
TMEM145	Transmembrane Protein 145	9.76328
TOPAZ1	Testis And Ovary Specific TOPAZ 1	9.8028
TSPAN16	Tetraspanin 16	9.80288
VSIG10L	V-Set And Immunoglobulin Domain Containing 10 Like	9.84054
ZNF132	Zinc Finger Protein 132	9.88647
ZNF441	Zinc Finger Protein 441	9.90481
ZNF486	Zinc Finger Protein 486	9.92807
ZNF548	Zinc Finger Protein 548	9.95042
ZNF552	Zinc Finger Protein 552	9.97129
ZNF579	Zinc Finger Protein 579	9.97779
ZNF611	Zinc Finger Protein 611	9.98461
ZNF615	Zinc Finger Protein 615	9.99974
ZNF787	Zinc Finger Protein 787	10.0009
ZNF793	Zinc Finger Protein 793	10.0206
ZNF816	Zinc Finger Protein 816	10.0289
ZNF823	Zinc Finger Protein 823	10.0629
ZNF83	Zinc Finger Protein 83	10.0774
ZNF845	Zinc Finger Protein 845	10.0864
ZNF846	Zinc Finger Protein 846	10.1046
ZNF99	Zinc Finger Protein 99	10.1129
ACTMAP	Actin Maturation Protease	10.1184
BPIFC	BPI Fold Containing Family C	10.145
CASTOR1	Cytosolic Arginine Sensor For MTORC1 Subunit 1	10.146
CCDC71L	Coiled-Coil Domain Containing 71 Like	10.1892
CFAP92	Cilia And Flagella Associated Protein 92 (Putative)	10.2062
GYPE	Glycophorin E (MNS Blood Group)	10.2289
NKPD1	NTPase KAP Family P-Loop Domain Containing 1	10.242
OR4M1	Olfactory Receptor Family 4 Subfamily M Member 1	10.2426
PAGE2B	PAGE Family Member 2B	10.2507
PET100	PET100 Cytochrome C Oxidase Chaperone	10.2538
PLK5	Polo Like Kinase 5 (Inactive)	10.2722
SCX	Scleraxis BHLH Transcription Factor	10.2786
TMEM190	Transmembrane Protein 190	10.3028
TMEM255B	Transmembrane Protein 255B	10.3188
TYW1B	TRNA-YW Synthesizing Protein 1 Homolog B	10.3293
ZNF121	Zinc Finger Protein 121	10.374
ZNF233	Zinc Finger Protein 233	10.4323
ZNF260	Zinc Finger Protein 260	10.4334
ZNF304	Zinc Finger Protein 304	10.4764
ZNF430	Zinc Finger Protein 430	10.485
ZNF527	Zinc Finger Protein 527	10.4856
ZNF530	Zinc Finger Protein 530	10.5106
ZNF578	Zinc Finger Protein 578	10.5322
ZNF587	Zinc Finger Protein 587	10.5324
ZNF614	Zinc Finger Protein 614	10.5353
ZNF675	Zinc Finger Protein 675	10.5485
ZNF681	Zinc Finger Protein 681	10.5706
ZNF772	Zinc Finger Protein 772	10.5945
ZNF835	Zinc Finger Protein 835	10.5951
ZNF836	Zinc Finger Protein 836	10.5964
ALKBH6	AlkB Homolog 6	10.6066
C5orf46	Chromosome 5 Open Reading Frame 46	10.6114
CGB1	Chorionic Gonadotropin Subunit Beta 1	10.6322
CGB2	Chorionic Gonadotropin Subunit Beta 2	10.6438
CGB8	Chorionic Gonadotropin Subunit Beta 8	10.6529
EIF5AL1	Eukaryotic Translation Initiation Factor 5A Like 1	10.655
IGFL1	IGF Like Family Member 1	10.6737
METTL25B	Methyltransferase Like 25B	10.7044
NME1-NME2	NME1-NME2 Readthrough	10.7105
OR52B4	Olfactory Receptor Family 52 Subfamily B Member 4	10.7356
PEAK3	PEAK Family Member 3	10.7513
PROSER3	Proline And Serine Rich 3	10.801
PRR22	Proline Rich 22	10.8094
REX1BD	Required For Excision 1-B Domain Containing	10.8195
SAMD1	Sterile Alpha Motif Domain Containing 1	10.8415
SMIM7	Small Integral Membrane Protein 7	10.8574
TPRX1	Tetrapeptide Repeat Homeobox 1	10.8749
WDR87	WD Repeat Domain 87	10.8796
ZNF626	Zinc Finger Protein 626	10.9023
ZNF714	Zinc Finger Protein 714	10.9193
ZSWIM9	Zinc Finger SWIM-Type Containing 9	10.9289
DUXA	Double Homeobox A	10.9423
IGFL2	IGF Like Family Member 2	10.9424
MBD3L1	Methyl-CpG Binding Domain Protein 3 Like 1	10.9495
PRR27	Proline Rich 27	10.9536
ZNF763	Zinc Finger Protein 763	10.9549
ZNF790	Zinc Finger Protein 790	10.9842
ZNF805	Zinc Finger Protein 805	10.9984
CEACAM18	CEA Cell Adhesion Molecule 18	11.0211
CEACAM20	CEA Cell Adhesion Molecule 20	11.0333
DEFA1B	Defensin Alpha 1B	11.0419
LRRC3C	Leucine Rich Repeat Containing 3C	11.0495
PKD1L1-AS1	PKD1L1 Antisense RNA 1	11.0796
PNMA8B	PNMA Family Member 8B	11.1018
ZNF576	Zinc Finger Protein 576	11.1056
ZNF737	Zinc Finger Protein 737	11.1074
ZNF761	Zinc Finger Protein 761	11.1149
ZNF841	Zinc Finger Protein 841	11.1193
FAM174C	Family With Sequence Similarity 174 Member C	11.1324
ZNF534	Zinc Finger Protein 534	11.1429
IGSF23	Immunoglobulin Superfamily Member 23	11.1505
LEUTX	Leucine Twenty Homeobox	11.1539
OR4C46	Olfactory Receptor Family 4 Subfamily C Member 46	11.174
OR7G2	Olfactory Receptor Family 7 Subfamily G Member 2	11.2033
PINLYP	Phospholipase A2 Inhibitor And LY6/PLAUR Domain Containing	11.2055
PWWP3A	PWWP Domain Containing 3A, DNA Repair Factor	11.2448
SAXO5	Stabilizer Of Axonemal Microtubules 5	11.25
TMEM238	Transmembrane Protein 238	11.2537
ZNF525	Zinc Finger Protein 525	11.2641
ZNF66	Zinc Finger Protein 66	11.2713
ZNF850	Zinc Finger Protein 850	11.2949
ZNF880	Zinc Finger Protein 880	11.2949
C19orf73	Chromosome 19 Open Reading Frame 73	11.3123
C1orf220	Chromosome 1 Putative Open Reading Frame 220	11.3218
ERVV-1	Endogenous Retrovirus Group V Member 1, Envelope	11.3522
SRRM5	Serine/Arginine Repetitive Matrix 5	11.3605
TRIM6-TRIM34	TRIM6-TRIM34 Readthrough	11.4073
ZNF587B	Zinc Finger Protein 587B	11.4243
ZNF724	Zinc Finger Protein 724	11.4248
ZNF726	Zinc Finger Protein 726	11.444
ZNF728	Zinc Finger Protein 728	11.4664
C17orf107	Chromosome 17 Open Reading Frame 107	11.4924
COLCA1	Colorectal Cancer Associated 1	11.5017
EFCAB10	EF-Hand Calcium Binding Domain 10	11.5239
ERVV-2	Endogenous Retrovirus Group V Member 2, Envelope	11.5664
INAFM1	InaF Motif Containing 1	11.5691
KIR3DX1	Killer Cell Immunoglobulin Like Receptor, Three Ig Domains X1 (Pseudogene)	11.5741
ZNF321P	Zinc Finger Protein 321, Pseudogene	11.5762
CCER2	Coiled-Coil Glutamate Rich Protein 2	11.5782
IGLC2	Immunoglobulin Lambda Constant 2	11.5956
PPAN-P2RY11	PPAN-P2RY11 Readthrough	11.6113
SPATA31C2	SPATA31 Subfamily C Member 2	11.6123
TNXA	Tenascin XA (Pseudogene)	11.6389
TRAPPC2B	Trafficking Protein Particle Complex Subunit 2B	11.6431
MISP3	MISP Family Member 3	11.6746
MT1L	Metallothionein 1L, Pseudogene	11.6801
TP53TG1	TP53 Target 1	11.7052
ZNF826P	Zinc Finger Protein 826, Pseudogene	11.7421
C19orf84	Chromosome 19 Open Reading Frame 84	11.749
RFPL4AL1	Ret Finger Protein Like 4A Like 1	11.7512
SMIM17	Small Integral Membrane Protein 17	11.7625
SPACA6	Sperm Acrosome Associated 6	11.7738
ABHD14A-ACY1	ABHD14A-ACY1 Readthrough	11.8136
[truncated: 419 more rows]

## Sheet: Disgenet 
Diabetes-related genes screened from Disgenent database
Gene Symbol	Description	Score_gda
C20orf181	chromosome 20 open reading frame 181	0.02
KIR2DS2	killer cell immunoglobulin like receptor, two Ig domains and short cytoplasmic tail 2	0.02
MICA	MHC class I polypeptide-related sequence A	0.02
ABCB6	ATP binding cassette subfamily B member 6 (Langereis blood group)	0.02
PGR-AS1	PGR antisense RNA 1	0.02
CELA3A	chymotrypsin like elastase 3A	0.02
RIDA	reactive intermediate imine deaminase A homolog	0.02
CDKN2B	cyclin dependent kinase inhibitor 2B	0.02
SEMA3A	semaphorin 3A	0.02
NOD1	nucleotide binding oligomerization domain containing 1	0.02
NSA2	NSA2 ribosome biogenesis factor	0.02
HYOU1	hypoxia up-regulated 1	0.02
SCGN	secretagogin, EF-hand calcium binding protein	0.02
CETN1	centrin 1	0.02
NFAT5	nuclear factor of activated T cells 5	0.02
TCFL5	transcription factor like 5	0.02
LILRB1	leukocyte immunoglobulin like receptor B1	0.02
SLC22A7	solute carrier family 22 member 7	0.02
KCNQ1OT1	KCNQ1 opposite strand/antisense transcript 1	0.02
CHI3L1	chitinase 3 like 1	0.02
PRRT2	proline rich transmembrane protein 2	0.02
CHRM3	cholinergic receptor muscarinic 3	0.02
DBA2	Diamond-Blackfan anemia 2	0.02
UCN3	urocortin 3	0.02
TNDM1	Diabetes mellitus, transient neonatal, 1	0.02
C1QTNF3	C1q and TNF related 3	0.02
SLC26A9	solute carrier family 26 member 9	0.02
H3P40	H3 histone pseudogene 40	0.02
ADCYAP1	adenylate cyclase activating polypeptide 1	0.02
ADD1	adducin 1	0.02
CCR5	C-C motif chemokine receptor 5 (gene/pseudogene)	0.02
NOXO1	NADPH oxidase organizer 1	0.02
ADH1C	alcohol dehydrogenase 1C (class I), gamma polypeptide	0.02
CNTF	ciliary neurotrophic factor	0.02
TMEM18	transmembrane protein 18	0.02
COL11A2	collagen type XI alpha 2 chain	0.02
COMT	catechol-O-methyltransferase	0.02
SLCO6A1	solute carrier organic anion transporter family member 6A1	0.02
ADORA2A	adenosine A2a receptor	0.02
ADORA2B	adenosine A2b receptor	0.02
CPOX	coproporphyrinogen oxidase	0.02
CPT1A	carnitine palmitoyltransferase 1A	0.02
CRMP1	collapsin response mediator protein 1	0.02
BPIFA2	BPI fold containing family A member 2	0.02
CRYZ	crystallin zeta	0.02
CSN2	casein beta	0.02
PWAR1	Prader Willi/Angelman region RNA 1	0.02
C2CD4A	C2 calcium dependent domain containing 4A	0.02
CTSB	cathepsin B	0.02
CTSD	cathepsin D	0.02
ADRA2B	adrenoceptor alpha 2B	0.02
PLB1	phospholipase B1	0.02
CTSS	cathepsin S	0.02
CREBRF	CREB3 regulatory factor	0.02
CYP1A1	cytochrome P450 family 1 subfamily A member 1	0.02
CYP2B6	cytochrome P450 family 2 subfamily B member 6	0.02
CYP2J2	cytochrome P450 family 2 subfamily J member 2	0.02
CYP7A1	cytochrome P450 family 7 subfamily A member 1	0.02
CYP8B1	cytochrome P450 family 8 subfamily B member 1	0.02
CD55	CD55 molecule (Cromer blood group)	0.02
SLC16A11	solute carrier family 16 member 11	0.02
TMPRSS6	transmembrane serine protease 6	0.02
DDT	D-dopachrome tautomerase	0.02
DEFB1	defensin beta 1	0.02
DHPS	deoxyhypusine synthase	0.02
DNMT1	DNA methyltransferase 1	0.02
DPYD	dihydropyrimidine dehydrogenase	0.02
DPYS	dihydropyrimidinase	0.02
DUSP1	dual specificity phosphatase 1	0.02
DYRK1A	dual specificity tyrosine phosphorylation regulated kinase 1A	0.02
AGTR2	angiotensin II receptor type 2	0.02
APLNR	apelin receptor	0.02
ECE1	endothelin converting enzyme 1	0.02
EDNRB	endothelin receptor type B	0.02
EIF5A	eukaryotic translation initiation factor 5A	0.02
CELA1	chymotrypsin like elastase 1	0.02
CRTC2	CREB regulated transcription coactivator 2	0.02
ZBTB7C	zinc finger and BTB domain containing 7C	0.02
ENO2	enolase 2	0.02
EPOR	erythropoietin receptor	0.02
ERBB4	erb-b2 receptor tyrosine kinase 4	0.02
ERCC2	ERCC excision repair 2, TFIIH core complex helicase subunit	0.02
EREG	epiregulin	0.02
AKT2	AKT serine/threonine kinase 2	0.02
ETV3	ETS variant transcription factor 3	0.02
ALCAM	activated leukocyte cell adhesion molecule	0.02
EZH2	enhancer of zeste 2 polycomb repressive complex 2 subunit	0.02
F2R	coagulation factor II thrombin receptor	0.02
F2RL1	F2R like trypsin receptor 1	0.02
F10	coagulation factor X	0.02
FAP	fibroblast activation protein alpha	0.02
FASN	fatty acid synthase	0.02
TPCN2	two pore segment channel 2	0.02
FBN1	fibrillin 1	0.02
FDPS	farnesyl diphosphate synthase	0.02
FES	FES proto-oncogene, tyrosine kinase	0.02
FGFR4	fibroblast growth factor receptor 4	0.02
FKBP4	FKBP prolyl isomerase 4	0.02
FKBP5	FKBP prolyl isomerase 5	0.02
DKK1	dickkopf WNT signaling pathway inhibitor 1	0.02
FOXO3	forkhead box O3	0.02
FLG	filaggrin	0.02
FLII	FLII actin remodeling protein	0.02
LPIN1	lipin 1	0.02
FLT1	fms related receptor tyrosine kinase 1	0.02
FMO3	flavin containing dimethylaniline monoxygenase 3	0.02
PES1	pescadillo ribosomal biogenesis factor 1	0.02
CABIN1	calcineurin binding protein 1	0.02
DDAH2	dimethylarginine dimethylaminohydrolase 2	0.02
SMUG1	single-strand-selective monofunctional uracil-DNA glycosylase 1	0.02
DAPK2	death associated protein kinase 2	0.02
BACE1	beta-secretase 1	0.02
ALOX12	arachidonate 12-lipoxygenase, 12S type	0.02
PRPF6	pre-mRNA processing factor 6	0.02
IL27	interleukin 27	0.02
FRMD3	FERM domain containing 3	0.02
TXN2	thioredoxin 2	0.02
POC1A	POC1 centriolar protein A	0.02
PAMR1	peptidase domain containing associated with muscle regeneration 1	0.02
GAP43	growth associated protein 43	0.02
AMD1	adenosylmethionine decarboxylase 1	0.02
GATA3	GATA binding protein 3	0.02
GATA4	GATA binding protein 4	0.02
AMD1P2	adenosylmethionine decarboxylase 1 pseudogene 2	0.02
GC	GC vitamin D binding protein	0.02
GCH1	GTP cyclohydrolase 1	0.02
GGT1	gamma-glutamyltransferase 1	0.02
AMH	anti-Mullerian hormone	0.02
CBLIF	cobalamin binding intrinsic factor	0.02
GJA1	gap junction protein alpha 1	0.02
FETUB	fetuin B	0.02
GJA3	gap junction protein alpha 3	0.02
FOXD3	forkhead box D3	0.02
INTU	inturned planar cell polarity protein	0.02
IL17B	interleukin 17B	0.02
GLRX	glutaredoxin	0.02
GNAO1	G protein subunit alpha o1	0.02
BTBD8	BTB domain containing 8	0.02
GPR35	G protein-coupled receptor 35	0.02
GRN	granulin precursor	0.02
SLC25A4	solute carrier family 25 member 4	0.02
TBK1	TANK binding kinase 1	0.02
GSTP1	glutathione S-transferase pi 1	0.02
GYPA	glycophorin A (MNS blood group)	0.02
GYPB	glycophorin B (MNS blood group)	0.02
GYPE	glycophorin E (MNS blood group)	0.02
HDAC2	histone deacetylase 2	0.02
ACACA	acetyl-CoA carboxylase alpha	0.02
HLA-DQA2	major histocompatibility complex, class II, DQ alpha 2	0.02
HLA-DQB2	major histocompatibility complex, class II, DQ beta 2	0.02
AIRE	autoimmune regulator	0.02
HRC	histidine rich calcium binding protein	0.02
PRMT1	protein arginine methyltransferase 1	0.02
XIAP	X-linked inhibitor of apoptosis	0.02
HSPB2	heat shock protein family B (small) member 2	0.02
GPIHBP1	glycosylphosphatidylinositol anchored high density lipoprotein binding protein 1	0.02
PWAR4	Prader Willi/Angelman region RNA 4	0.02
IGFALS	insulin like growth factor binding protein acid labile subunit	0.02
FAS	Fas cell surface death receptor	0.02
CXCR1	C-X-C motif chemokine receptor 1	0.02
IL15	interleukin 15	0.02
IRAK1	interleukin 1 receptor associated kinase 1	0.02
ITPR1	inositol 1,4,5-trisphosphate receptor type 1	0.02
ITPR3	inositol 1,4,5-trisphosphate receptor type 3	0.02
JUN	Jun proto-oncogene, AP-1 transcription factor subunit	0.02
JUND	JunD proto-oncogene, AP-1 transcription factor subunit	0.02
KCNJ1	potassium inwardly rectifying channel subfamily J member 1	0.02
KCNMA1	potassium calcium-activated channel subfamily M alpha 1	0.02
KIR2DL2	killer cell immunoglobulin like receptor, two Ig domains and long cytoplasmic tail 2	0.02
KRT16	keratin 16	0.02
TBPL2	TATA-box binding protein like 2	0.02
C2CD4B	C2 calcium dependent domain containing 4B	0.02
C1QTNF12	C1q and TNF related 12	0.02
LBP	lipopolysaccharide binding protein	0.02
LCK	LCK proto-oncogene, Src family tyrosine kinase	0.02
LIF	LIF interleukin 6 family cytokine	0.02
LIG4	DNA ligase 4	0.02
LIPE	lipase E, hormone sensitive type	0.02
ARNT	aryl hydrocarbon receptor nuclear translocator	0.02
MIR122	microRNA 122	0.02
MIR145	microRNA 145	0.02
MIR15A	microRNA 15a	0.02
MIR184	microRNA 184	0.02
MIR199A1	microRNA 199a-1	0.02
MIR199A2	microRNA 199a-2	0.02
MIR19A	microRNA 19a	0.02
MIR200C	microRNA 200c	0.02
MIR204	microRNA 204	0.02
MIR22	microRNA 22	0.02
MIR29B1	microRNA 29b-1	0.02
MIR29B2	microRNA 29b-2	0.02
MIR17HG	miR-17-92a-1 cluster host gene	0.02
SMAD2	SMAD family member 2	0.02
MAFD2	major affective disorder 2	0.02
MAPT	microtubule associated protein tau	0.02
MAS1	MAS1 proto-oncogene, G protein-coupled receptor	0.02
MC3R	melanocortin 3 receptor	0.02
MDM2	MDM2 proto-oncogene	0.02
MECP2	methyl-CpG binding protein 2	0.02
MEFV	MEFV innate immuity regulator, pyrin	0.02
MIF	macrophage migration inhibitory factor	0.02
MMP3	matrix metallopeptidase 3	0.02
MSMB	microseminoprotein beta	0.02
MST1	macrophage stimulating 1	0.02
MSX2	msh homeobox 2	0.02
MT1A	metallothionein 1A	0.02
TRNL1	tRNA	0.02
MVD	mevalonate diphosphate decarboxylase	0.02
MYC	MYC proto-oncogene, bHLH transcription factor	0.02
MYH9	myosin heavy chain 9	0.02
ATF3	activating transcription factor 3	0.02
NFKB2	nuclear factor kappa B subunit 2	0.02
NIDDM2	non insulin dependent diabetes mellitus 2	0.02
NOTCH1	notch receptor 1	0.02
NOTCH3	notch receptor 3	0.02
NPHS1	NPHS1 adhesion molecule, nephrin	0.02
NPPA	natriuretic peptide A	0.02
NPPB	natriuretic peptide B	0.02
ATP2B2	ATPase plasma membrane Ca2+ transporting 2	0.02
OGG1	8-oxoguanine DNA glycosylase	0.02
OGN	osteoglycin	0.02
P2RY1	purinergic receptor P2Y1	0.02
PAEP	progestagen associated endometrial protein	0.02
IL20	interleukin 20	0.02
PAWR	pro-apoptotic WT1 regulator	0.02
ASCC1	activating signal cointegrator 1 complex subunit 1	0.02
IER3IP1	immediate early response 3 interacting protein 1	0.02
SDF4	stromal cell derived factor 4	0.02
PCNT	pericentrin	0.02
CYB5R4	cytochrome b5 reductase 4	0.02
PCSK2	proprotein convertase subtilisin/kexin type 2	0.02
PCYT1A	phosphate cytidylyltransferase 1, choline, alpha	0.02
DTL	denticleless E3 ubiquitin protein ligase homolog	0.02
PECAM1	platelet and endothelial cell adhesion molecule 1	0.02
PGC	progastricsin	0.02
PGF	placental growth factor	0.02
PHB	prohibitin	0.02
SERPINA1	serpin family A member 1	0.02
PKD1	polycystin 1, transient receptor potential channel interacting	0.02
PLAG1	PLAG1 zinc finger	0.02
PLIN1	perilipin 1	0.02
PLXNA2	plexin A2	0.02
TLR9	toll like receptor 9	0.02
ERRFI1	ERBB receptor feedback inhibitor 1	0.02
TREM2	triggering receptor expressed on myeloid cells 2	0.02
PON3	paraoxonase 3	0.02
KRT20	keratin 20	0.02
ATR	ATR serine/threonine kinase	0.02
DLL4	delta like canonical Notch ligand 4	0.02
TRPM7	transient receptor potential cation channel subfamily M member 7	0.02
STAP2	signal transducing adaptor family member 2	0.02
PRKCB	protein kinase C beta	0.02
KDM3A	lysine demethylase 3A	0.02
ZNF395	zinc finger protein 395	0.02
DNAJC3	DnaJ heat shock protein family (Hsp40) member C3	0.02
PSPN	persephin	0.02
PROC	protein C, inactivator of coagulation factors Va and VIIIa	0.02
PROS1	protein S	0.02
PSMA6	proteasome 20S subunit alpha 6	0.02
FAM20C	FAM20C golgi associated secretory pathway kinase	0.02
PNPLA2	patatin like phospholipase domain containing 2	0.02
CAMK1D	calcium/calmodulin dependent protein kinase ID	0.02
PSPH	phosphoserine phosphatase	0.02
JPH3	junctophilin 3	0.02
PTGS1	prostaglandin-endoperoxide synthase 1	0.02
PTHLH	parathyroid hormone like hormone	0.02
MIR499A	microRNA 499a	0.02
CIP2A	cellular inhibitor of PP2A	0.02
BAX	BCL2 associated X, apoptosis regulator	0.02
RAD1	RAD1 checkpoint DNA exonuclease	0.02
PVR	PVR cell adhesion molecule	0.02
PVT1	Pvt1 oncogene	0.02
UBL5	ubiquitin like 5	0.02
TRPV4	transient receptor potential cation channel subfamily V member 4	0.02
BCL2A1	BCL2 related protein A1	0.02
RNASE3	ribonuclease A family member 3	0.02
BACH2	BTB domain and CNC homolog 2	0.02
IGAN1	IgA nephropathy	0.02
MBOAT4	membrane bound O-acyltransferase domain containing 4	0.02
MIR483	microRNA 483	0.02
MIR486-1	microRNA 486-1	0.02
RPS6KB1	ribosomal protein S6 kinase B1	0.02
CFB	complement factor B	0.02
SALL1	spalt like transcription factor 1	0.02
BGN	biglycan	0.02
CCL20	C-C motif chemokine ligand 20	0.02
CCL21	C-C motif chemokine ligand 21	0.02
BLK	BLK proto-oncogene, Src family tyrosine kinase	0.02
SELL	selectin L	0.02
NOD2	nucleotide binding oligomerization domain containing 2	0.02
ABCG8	ATP binding cassette subfamily G member 8	0.02
SFTPD	surfactant protein D	0.02
SHC1	SHC adaptor protein 1	0.02
EBF2	EBF transcription factor 2	0.02
SLC6A4	solute carrier family 6 member 4	0.02
NCF1	neutrophil cytosolic factor 1	0.02
SLC6A8	solute carrier family 6 member 8	0.02
GGTLC5P	gamma-glutamyltransferase light chain 5 pseudogene	0.02
BMP6	bone morphogenetic protein 6	0.02
SLC11A1	solute carrier family 11 member 1	0.02
SLC18A2	solute carrier family 18 member A2	0.02
SMPD1	sphingomyelin phosphodiesterase 1	0.02
SNAI1	snail family transcriptional repressor 1	0.02
BRCA1	BRCA1 DNA repair associated	0.02
STAT1	signal transducer and activator of transcription 1	0.02
STAT5A	signal transducer and activator of transcription 5A	0.02
STX4	syntaxin 4	0.02
STXBP1	syntaxin binding protein 1	0.02
STXBP3	syntaxin binding protein 3	0.02
SULT1A1	sulfotransferase family 1A member 1	0.02
BSG	basigin (Ok blood group)	0.02
BTC	betacellulin	0.02
SYN2	synapsin II	0.02
TACR1	tachykinin receptor 1	0.02
KLF9	Kruppel like factor 9	0.02
TAPBP	TAP binding protein	0.02
TAT	tyrosine aminotransferase	0.02
TBP	TATA-box binding protein	0.02
TEK	TEK receptor tyrosine kinase	0.02
TFF3	trefoil factor 3	0.02
TG	thyroglobulin	0.02
TGM2	transglutaminase 2	0.02
TIMP3	TIMP metallopeptidase inhibitor 3	0.02
TIMP4	TIMP metallopeptidase inhibitor 4	0.02
TLR3	toll like receptor 3	0.02
TSPAN7	tetraspanin 7	0.02
TSPAN8	tetraspanin 8	0.02
TNNI3	troponin I3, cardiac type	0.02
TPD52	tumor protein D52	0.02
TPO	thyroid peroxidase	0.02
NR2C2	nuclear receptor subfamily 2 group C member 2	0.02
TSC2	TSC complex subunit 2	0.02
GGTLC3	gamma-glutamyltransferase light chain family member 3	0.02
GGT2	gamma-glutamyltransferase 2	0.02
TWIST1	twist family bHLH transcription factor 1	0.02
GGTLC4P	gamma-glutamyltransferase light chain 4 pseudogene	0.02
UBE2I	ubiquitin conjugating enzyme E2 I	0.02
UTRN	utrophin	0.02
VDAC1	voltage dependent anion channel 1	0.02
VGF	VGF nerve growth factor inducible	0.02
VIM	vimentin	0.02
WNT1	Wnt family member 1	0.02
YY1	YY1 transcription factor	0.02
YWHAZ	tyrosine 3-monooxygenase/tryptophan 5-monooxygenase activation protein zeta	0.02
PTTG1IP	PTTG1 interacting protein	0.02
CA2	carbonic anhydrase 2	0.02
ZMYM2	zinc finger MYM-type containing 2	0.02
AIR	Acute insulin response (2)	0.02
ALMS1	ALMS1 centrosome and basal body associated protein	0.02
ST8SIA4	ST8 alpha-N-acetyl-neuraminide alpha-2,8-sialyltransferase 4	0.02
TNDM	diabetes mellitus, transient neonatal	0.02
SLC52A2	solute carrier family 52 member 2	0.02
VTCN1	V-set domain containing T cell activation inhibitor 1	0.02
LIN28A	lin-28 homolog A	0.02
HDAC11	histone deacetylase 11	0.02
CALCR	calcitonin receptor	0.02
NR4A3	nuclear receptor subfamily 4 group A member 3	0.02
COL18A1	collagen type XVIII alpha 1 chain	0.02
SLC7A5	solute carrier family 7 member 5	0.02
TXNDC5	thioredoxin domain containing 5	0.02
CANX	calnexin	0.02
CAPN2	calpain 2	0.02
FZD4	frizzled class receptor 4	0.02
MFRP	membrane frizzled-related protein	0.02
PLA2G6	phospholipase A2 group VI	0.02
CASP8	caspase 8	0.02
CASQ1	calsequestrin 1	0.02
PPP1R15B	protein phosphatase 1 regulatory subunit 15B	0.02
ABCC11	ATP binding cassette subfamily C member 11	0.02
DENR	density regulated re-initiation and release factor	0.02
CAV3	caveolin 3	0.02
TNFRSF6B	TNF receptor superfamily member 6b	0.02
CES2	carboxylesterase 2	0.02
KAT2B	lysine acetyltransferase 2B	0.02
CCKAR	cholecystokinin A receptor	0.02
ARHGEF7	Rho guanine nucleotide exchange factor 7	0.02
WASF1	WASP family member 1	0.02
HSPB3	heat shock protein family B (small) member 3	0.02
F2RL3	F2R like thrombin or trypsin receptor 3	0.02
ARTN	artemin	0.02
CD3E	CD3e molecule	0.02
SLC33A1	solute carrier family 33 member 1	0.02
DNER	delta/notch like EGF repeat containing	0.02
CD14	CD14 molecule	0.02
GPR55	G protein-coupled receptor 55	0.02
MS4A1	membrane spanning 4-domains A1	0.02
KLF4	Kruppel like factor 4	0.02
CD163	CD163 molecule	0.02
GLP2R	glucagon like peptide 2 receptor	0.02
PPIG	peptidylprolyl isomerase G	0.02
CD80	CD80 molecule	0.02
CD86	CD86 molecule	0.02
NPEPPS	aminopeptidase puromycin sensitive	0.02
BMS1	BMS1 ribosome biogenesis factor	0.02
ELMO1	engulfment and cell motility 1	0.02
NR1H4	nuclear receptor subfamily 1 group H member 4	0.02
NAT2	N-acetyltransferase 2	0.03
FOXO6	forkhead box O6	0.03
SH2B3	SH2B adaptor protein 3	0.03
LINC01672	long intergenic non-protein coding RNA 1672	0.03
DNM1L	dynamin 1 like	0.03
PPIF	peptidylprolyl isomerase F	0.03
NAMPT	nicotinamide phosphoribosyltransferase	0.03
CDK4	cyclin dependent kinase 4	0.03
CDKN1C	cyclin dependent kinase inhibitor 1C	0.03
TUBB4B	tubulin beta 4B class IVb	0.03
FST	follistatin	0.03
CEACAM5	CEA cell adhesion molecule 5	0.03
PERCC1	proline and glutamate rich with coiled coil 1	0.03
ADCY5	adenylate cyclase 5	0.03
CHGA	chromogranin A	0.03
TREH	trehalase	0.03
C1QTNF5	C1q and TNF related 5	0.03
FBXO32	F-box protein 32	0.03
CLU	clusterin	0.03
CMKLR1	chemerin chemokine-like receptor 1	0.03
COL9A3	collagen type IX alpha 3 chain	0.03
COPA	COPI coat complex subunit alpha	0.03
ADORA1	adenosine A1 receptor	0.03
CP	ceruloplasmin	0.03
CPE	carboxypeptidase E	0.03
TRPM6	transient receptor potential cation channel subfamily M member 6	0.03
CSF2	colony stimulating factor 2	0.03
CSF3	colony stimulating factor 3	0.03
NRG4	neuregulin 4	0.03
CXADR	CXADR Ig-like cell adhesion molecule	0.03
CYP2C19	cytochrome P450 family 2 subfamily C member 19	0.03
CYP2C9	cytochrome P450 family 2 subfamily C member 9	0.03
GRK2	G protein-coupled receptor kinase 2	0.03
CYP2D6	cytochrome P450 family 2 subfamily D member 6	0.03
CBLL2	Cbl proto-oncogene like 2	0.03
SLC35G1	solute carrier family 35 member G1	0.03
DCN	decorin	0.03
DLD	dihydrolipoamide dehydrogenase	0.03
AGRP	agouti related neuropeptide	0.03
JAG1	jagged canonical Notch ligand 1	0.03
ELANE	elastase, neutrophil expressed	0.03
ELK3	ETS transcription factor ELK3	0.03
EPHB1	EPH receptor B1	0.03
ACSL1	acyl-CoA synthetase long chain family member 1	0.03
PTK2B	protein tyrosine kinase 2 beta	0.03
ATF6	activating transcription factor 6	0.03
FOXM1	forkhead box M1	0.03
FLNA	filamin A	0.03
CELA3B	chymotrypsin like elastase 3B	0.03
DDAH1	dimethylarginine dimethylaminohydrolase 1	0.03
CD2AP	CD2 associated protein	0.03
NR5A2	nuclear receptor subfamily 5 group A member 2	0.03
AMBP	alpha-1-microglobulin/bikunin precursor	0.03
GFER	growth factor, augmenter of liver regeneration	0.03
AMPD1	adenosine monophosphate deaminase 1	0.03
NOX1	NADPH oxidase 1	0.03
ANGPTL3	angiopoietin like 3	0.03
DESI1	desumoylating isopeptidase 1	0.03
GOT2	glutamic-oxaloacetic transaminase 2	0.03
IFNL3	interferon lambda 3	0.03
PSAT1	phosphoserine aminotransferase 1	0.03
HCLS1	hematopoietic cell-specific Lyn substrate 1	0.03
CFH	complement factor H	0.03
MNX1	motor neuron and pancreas homeobox 1	0.03
HMGA1	high mobility group AT-hook 1	0.03
ACACB	acetyl-CoA carboxylase beta	0.03
HSPA1A	heat shock protein family A (Hsp70) member 1A	0.03
HSPA1B	heat shock protein family A (Hsp70) member 1B	0.03
HSPA4	heat shock protein family A (Hsp70) member 4	0.03
HSPB1	heat shock protein family B (small) member 1	0.03
APOA4	apolipoprotein A4	0.03
IDDM7	insulin dependent diabetes mellitus 7	0.03
IFNAR1	interferon alpha and beta receptor subunit 1	0.03
IL2RB	interleukin 2 receptor subunit beta	0.03
IL6R	interleukin 6 receptor	0.03
ITGAM	integrin subunit alpha M	0.03
ITGB2	integrin subunit beta 2	0.03
GSTK1	glutathione S-transferase kappa 1	0.03
KLK1	kallikrein 1	0.03
KNG1	kininogen 1	0.03
SUMO4	small ubiquitin like modifier 4	0.03
LGALS1	galectin 1	0.03
LNPEP	leucyl and cystinyl aminopeptidase	0.03
LOX	lysyl oxidase	0.03
LRP2	LDL receptor related protein 2	0.03
MIR15B	microRNA 15b	0.03
MIR200B	microRNA 200b	0.03
MIR210	microRNA 210	0.03
ARR3	arrestin 3	0.03
SMAD3	SMAD family member 3	0.03
MEN1	menin 1	0.03
MGP	matrix Gla protein	0.03
MIP	major intrinsic protein of lens fiber	0.03
MMP1	matrix metallopeptidase 1	0.03
MMP8	matrix metallopeptidase 8	0.03
MYD88	MYD88 innate immune signal transduction adaptor	0.03
CCN3	cellular communication network factor 3	0.03
ATP2A2	ATPase sarcoplasmic/endoplasmic reticulum Ca2+ transporting 2	0.03
NPPC	natriuretic peptide C	0.03
CISD2	CDGSH iron sulfur domain 2	0.03
REG3A	regenerating family member 3 alpha	0.03
PRKN	parkin RBR E3 ubiquitin protein ligase	0.03
PC	pyruvate carboxylase	0.03
SERPINA5	serpin family A member 5	0.03
GAL	galanin and GMAP prepropeptide	0.03
MLXIPL	MLX interacting protein like	0.03
ANGPTL4	angiopoietin like 4	0.03
GP6	glycoprotein VI platelet	0.03
PCSK1	proprotein convertase subtilisin/kexin type 1	0.03
IL23A	interleukin 23 subunit alpha	0.03
PDR	pigment disorder, reticulate	0.03
ARID4B	AT-rich interaction domain 4B	0.03
ACP1	acid phosphatase 1	0.03
PGM1	phosphoglucomutase 1	0.03
PIN1	peptidylprolyl cis/trans isomerase, NIMA-interacting 1	0.03
PLA2G1B	phospholipase A2 group IB	0.03
PLAT	plasminogen activator, tissue type	0.03
UBASH3A	ubiquitin associated and SH3 domain containing A	0.03
PLTP	phospholipid transfer protein	0.03
PON2	paraoxonase 2	0.03
PPIA	peptidylprolyl isomerase A	0.03
TET2	tet methylcytosine dioxygenase 2	0.03
PPID	peptidylprolyl isomerase D	0.03
SLC52A1	solute carrier family 52 member 1	0.03
PPP1R3C	protein phosphatase 1 regulatory subunit 3C	0.03
SLC47A1	solute carrier family 47 member 1	0.03
IMPACT	impact RWD domain protein	0.03
PRKAR1A	protein kinase cAMP-dependent type I regulatory subunit alpha	0.03
PRKCA	protein kinase C alpha	0.03
CISD1	CDGSH iron sulfur domain 1	0.03
PRL	prolactin	0.03
PROX1	prospero homeobox 1	0.03
PSMD9	proteasome 26S subunit, non-ATPase 9	0.03
MIR146B	microRNA 146b	0.03
PTPN2	protein tyrosine phosphatase non-receptor type 2	0.03
PTX3	pentraxin 3	0.03
RAC1	Rac family small GTPase 1	0.03
RAF1	Raf-1 proto-oncogene, serine/threonine kinase	0.03
IL21	interleukin 21	0.03
RARRES2	retinoic acid receptor responder 2	0.03
BCL2	BCL2 apoptosis regulator	0.03
S100A1	S100 calcium binding protein A1	0.03
S100A9	S100 calcium binding protein A9	0.03
CCL5	C-C motif chemokine ligand 5	0.03
CXCL5	C-X-C motif chemokine ligand 5	0.03
SELP	selectin P	0.03
FN3K	fructosamine 3 kinase	0.03
SELENOP	selenoprotein P	0.03
HHIP	hedgehog interacting protein	0.03
BMP2	bone morphogenetic protein 2	0.03
CXADRP1	CXADR pseudogene 1	0.03
SMS	spermine synthase	0.03
SNCA	synuclein alpha	0.03
SPG7	SPG7 matrix AAA peptidase subunit, paraplegin	0.03
SPINK1	serine peptidase inhibitor Kazal type 1	0.03
BRS3	bombesin receptor subtype 3	0.03
SYP	synaptophysin	0.03
BTF3P11	basic transcription factor 3 pseudogene 11	0.03
TCF3	transcription factor 3	0.03
ZEB1	zinc finger E-box binding homeobox 1	0.03
TFAM	transcription factor A, mitochondrial	0.03
TFE3	transcription factor binding to IGHM enhancer 3	0.03
TH	tyrosine hydroxylase	0.03
TM7SF2	transmembrane 7 superfamily member 2	0.03
TNFRSF1A	TNF receptor superfamily member 1A	0.03
TTR	transthyretin	0.03
TXN	thioredoxin	0.03
TYK2	tyrosine kinase 2	0.03
VCAM1	vascular cell adhesion molecule 1	0.03
VWF	von Willebrand factor	0.03
ZFP36	ZFP36 ring finger protein	0.03
CNBP	CCHC-type zinc finger nucleic acid binding protein	0.03
MANF	mesencephalic astrocyte derived neurotrophic factor	0.03
PLA2G7	phospholipase A2 group VII	0.03
MUL1	mitochondrial E3 ubiquitin protein ligase 1	0.03
DHX40	DEAH-box helicase 40	0.03
ZC3H12A	zinc finger CCCH-type containing 12A	0.03
KMT2D	lysine methyltransferase 2D	0.03
SLC2A10	solute carrier family 2 member 10	0.03
CALR	calreticulin	0.03
CAPN1	calpain 1	0.03
CASP1	caspase 1	0.03
TRIM63	tripartite motif containing 63	0.03
KHSRP	KH-type splicing regulatory protein	0.03
PDE5A	phosphodiesterase 5A	0.03
BECN1	beclin 1	0.03
PROM1	prominin 1	0.03
PER3	period circadian regulator 3	0.03
CDC123	cell division cycle 123	0.03
ABCG2	ATP binding cassette subfamily G member 2 (Junior blood group)	0.03
CD40	CD40 molecule	0.03
SOX13	SRY-box transcription factor 13	0.03
CD40LG	CD40 ligand	0.03
CD44	CD44 molecule (Indian blood group)	0.03
CARTPT	CART prepropeptide	0.03
ABCG1	ATP binding cassette subfamily G member 1	0.03
NOS1AP	nitric oxide synthase 1 adaptor protein	0.03
DGCR2	DiGeorge syndrome critical region gene 2	0.03
ERVK-18	endogenous retrovirus group K member 18	0.04
TRIM13	tripartite motif containing 13	0.04
AKR1A1	aldo-keto reductase family 1 member A1	0.04
CECR	cat eye syndrome chromosome region	0.04
SLC19A2	solute carrier family 19 member 2	0.04
AHSA1	activator of HSP90 ATPase activity 1	0.04
RN7SL263P	RNA, 7SL, cytoplasmic 263, pseudogene	0.04
MTCO2P12	MT-CO2 pseudogene 12	0.04
OGA	O-GlcNAcase	0.04
PSIP1	PC4 and SFRS1 interacting protein 1	0.04
WDHD1	WD repeat and HMG-box DNA binding protein 1	0.04
CREBBP	CREB binding protein	0.04
GPR119	G protein-coupled receptor 119	0.04
CRK	CRK proto-oncogene, adaptor protein	0.04
CUX1	cut like homeobox 1	0.04
CYBA	cytochrome b-245 alpha chain	0.04
ADRB2	adrenoceptor beta 2	0.04
CYP19A1	cytochrome P450 family 19 subfamily A member 1	0.04
DDIT3	DNA damage inducible transcript 3	0.04
AFP	alpha fetoprotein	0.04
EGR1	early growth response 1	0.04
ERN1	endoplasmic reticulum to nucleus signaling 1	0.04
FBL	fibrillarin	0.04
F2	coagulation factor II, thrombin	0.04
SIRT2	sirtuin 2	0.04
CLEC16A	C-type lectin domain containing 16A	0.04
ANGPTL2	angiopoietin like 2	0.04
PADI4	peptidyl arginine deiminase 4	0.04
RNF19A	ring finger protein 19A, RBR E3 ubiquitin protein ligase	0.04
POLDIP2	DNA polymerase delta interacting protein 2	0.04
HAVCR1	hepatitis A virus cellular receptor 1	0.04
GIPR	gastric inhibitory polypeptide receptor	0.04
SIGLEC7	sialic acid binding Ig like lectin 7	0.04
HPGDS	hematopoietic prostaglandin D synthase	0.04
GNB3	G protein subunit beta 3	0.04
ANPEP	alanyl aminopeptidase, membrane	0.04
SETD2	SET domain containing 2, histone lysine methyltransferase	0.04
NR3C1	nuclear receptor subfamily 3 group C member 1	0.04
ANXA1	annexin A1	0.04
NRG1	neuregulin 1	0.04
HK2	hexokinase 2	0.04
HLA-C	major histocompatibility complex, class I, C	0.04
AGFG1	ArfGAP with FG repeats 1	0.04
HSPA5	heat shock protein family A (Hsp70) member 5	0.04
HSP90AA1	heat shock protein 90 alpha family class A member 1	0.04
IARS1	isoleucyl-tRNA synthetase 1	0.04
ICA1	islet cell autoantigen 1	0.04
HCAR2	hydroxycarboxylic acid receptor 2	0.04
IGFBP2	insulin like growth factor binding protein 2	0.04
CCN1	cellular communication network factor 1	0.04
TNFRSF9	TNF receptor superfamily member 9	0.04
JAK2	Janus kinase 2	0.04
LCN2	lipocalin 2	0.04
MIR132	microRNA 132	0.04
MIR223	microRNA 223	0.04
MIR27A	microRNA 27a	0.04
MIR29A	microRNA 29a	0.04
MIR34A	microRNA 34a	0.04
MAP3K5	mitogen-activated protein kinase kinase kinase 5	0.04
MMP14	matrix metallopeptidase 14	0.04
MT2A	metallothionein 2A	0.04
ATF4	activating transcription factor 4	0.04
NFKB1	nuclear factor kappa B subunit 1	0.04
NOS2	nitric oxide synthase 2	0.04
NUCB2	nucleobindin 2	0.04
SIRT6	sirtuin 6	0.04
ADA2	adenosine deaminase 2	0.04
POR	cytochrome p450 oxidoreductase	0.04
SELENOS	selenoprotein S	0.04
MAPK7	mitogen-activated protein kinase 7	0.04
TRIB3	tribbles pseudokinase 3	0.04
ACTB	actin beta	0.04
RORC	RAR related orphan receptor C	0.04
SORT1	sortilin 1	0.04
S100A12	S100 calcium binding protein A12	0.04
SELE	selectin E	0.04
P2RY12	purinergic receptor P2Y12	0.04
SLC6A2	solute carrier family 6 member 2	0.04
BMP7	bone morphogenetic protein 7	0.04
SLC9A3	solute carrier family 9 member A3	0.04
STAT5B	signal transducer and activator of transcription 5B	0.04
STK11	serine/threonine kinase 11	0.04
TFPI	tissue factor pathway inhibitor	0.04
TFRC	transferrin receptor	0.04
THBS1	thrombospondin 1	0.04
TSPO	translocator protein	0.04
TKT	transketolase	0.04
TRPC6	transient receptor potential cation channel subfamily C member 6	0.04
UCHL1	ubiquitin C-terminal hydrolase L1	0.04
VPS51	VPS51 subunit of GARP complex	0.04
VEGFC	vascular endothelial growth factor C	0.04
NPHS2	NPHS2 stomatin family member, podocin	0.04
NOX5	NADPH oxidase 5	0.04
AIMP2	aminoacyl tRNA synthetase complex interacting multifunctional protein 2	0.04
PPP1R3B	protein phosphatase 1 regulatory subunit 3B	0.04
RPAIN	RPA interacting protein	0.04
OGT	O-linked N-acetylglucosamine (GlcNAc) transferase	0.04
CNDP1	carnosine dipeptidase 1	0.04
DEGS1	delta 4-desaturase, sphingolipid 1	0.04
CAV1	caveolin 1	0.04
RUNX2	RUNX family transcription factor 2	0.04
TNFSF11	TNF superfamily member 11	0.04
PEA15	proliferation and apoptosis adaptor protein 15	0.04
RIPK1	receptor interacting serine/threonine kinase 1	0.04
CCK	cholecystokinin	0.04
IL33	interleukin 33	0.04
GRAP2	GRB2 related adaptor protein 2	0.04
CD38	CD38 molecule	0.04
DCAF1	DDB1 and CUL4 associated factor 1	0.04
SORBS1	sorbin and SH3 domain containing 1	0.05
ADAMTS13	ADAM metallopeptidase with thrombospondin type 1 motif 13	0.05
SORCS1	sortilin related VPS10 domain containing receptor 1	0.05
APOA5	apolipoprotein A5	0.05
ADH1B	alcohol dehydrogenase 1B (class I), beta polypeptide	0.05
CNR1	cannabinoid receptor 1	0.05
PPARGC1B	PPARG coactivator 1 beta	0.05
CYBB	cytochrome b-245 beta chain	0.05
NQO1	NAD(P)H quinone dehydrogenase 1	0.05
DMD	dystrophin	0.05
DPT	dermatopontin	0.05
ERBB2	erb-b2 receptor tyrosine kinase 2	0.05
F3	coagulation factor III, tissue factor	0.05
JAZF1	JAZF zinc finger 1	0.05
MMRN1	multimerin 1	0.05
DIANPH	diabetic nephropathy	0.05
GATA6	GATA binding protein 6	0.05
SLC17A5	solute carrier family 17 member 5	0.05
MSTN	myostatin	0.05
ANGPT2	angiopoietin 2	0.05
GSR	glutathione-disulfide reductase	0.05
GSTM1	glutathione S-transferase mu 1	0.05
GSTT1	glutathione S-transferase theta 1	0.05
HBA1	hemoglobin subunit alpha 1	0.05
AOC2	amine oxidase copper containing 2	0.05
FOXA2	forkhead box A2	0.05
IGF2	insulin like growth factor 2	0.05
IGFBP1	insulin like growth factor binding protein 1	0.05
IDO1	indoleamine 2,3-dioxygenase 1	0.05
INPPL1	inositol polyphosphate phosphatase like 1	0.05
ISG20	interferon stimulated exonuclease gene 20	0.05
AR	androgen receptor	0.05
ARNTL	aryl hydrocarbon receptor nuclear translocator like	0.05
MIR155	microRNA 155	0.05
MET	MET proto-oncogene, receptor tyrosine kinase	0.05
COX2	cytochrome c oxidase subunit II	0.05
ACR	acrosin	0.05
MIR375	microRNA 375	0.05
OLR1	oxidized low density lipoprotein receptor 1	0.05
P4HB	prolyl 4-hydroxylase subunit beta	0.05
PCK1	phosphoenolpyruvate carboxykinase 1	0.05
PCK2	phosphoenolpyruvate carboxykinase 2, mitochondrial	0.05
PDK4	pyruvate dehydrogenase kinase 4	0.05
APOM	apolipoprotein M	0.05
B2M	beta-2-microglobulin	0.05
PTPN6	protein tyrosine phosphatase non-receptor type 6	0.05
PTPRN2	protein tyrosine phosphatase receptor type N2	0.05
S100A8	S100 calcium binding protein A8	0.05
S100B	S100 calcium binding protein B	0.05
IFIH1	interferon induced with helicase C domain 1	0.05
SFRP5	secreted frizzled related protein 5	0.05
PINK1	PTEN induced kinase 1	0.05
SREBF2	sterol regulatory element binding transcription factor 2	0.05
TIMP1	TIMP metallopeptidase inhibitor 1	0.05
TLR2	toll like receptor 2	0.05
CCR2	C-C motif chemokine receptor 2	0.05
CXCR4	C-X-C motif chemokine receptor 4	0.05
SPX	spexin hormone	0.05
APLN	apelin	0.05
TRMT10A	tRNA methyltransferase 10A	0.05
NTN1	netrin 1	0.05
ENTPD1	ectonucleoside triphosphate diphosphohydrolase 1	0.05
CD68	CD68 molecule	0.05
FGF19	fibroblast growth factor 19	0.05
NR1I3	nuclear receptor subfamily 1 group I member 3	0.05
ATP6AP2	ATPase H+ transporting accessory protein 2	0.06
CEL	carboxyl ester lipase	0.06
UTS2	urotensin 2	0.06
MAPK14	mitogen-activated protein kinase 14	0.06
CYP3A4	cytochrome P450 family 3 subfamily A member 4	0.06
DBP	D-box binding PAR bZIP transcription factor	0.06
G6PC	glucose-6-phosphatase catalytic subunit	0.06
GFAP	glial fibrillary acidic protein	0.06
ABO	ABO, alpha 1-3-N-acetylgalactosaminyltransferase and alpha 1-3-galactosyltransferase	0.06
ANGPT1	angiopoietin 1	0.06
GPX1	glutathione peroxidase 1	0.06
ICAM1	intercellular adhesion molecule 1	0.06
FFAR4	free fatty acid receptor 4	0.06
IFNA1	interferon alpha 1	0.06
IFNA13	interferon alpha 13	0.06
KLK3	kallikrein related peptidase 3	0.06
IL2	interleukin 2	0.06
CXCL10	C-X-C motif chemokine ligand 10	0.06
MALAT1	metastasis associated lung adenocarcinoma transcript 1	0.06
KDR	kinase insert domain receptor	0.06
LAD1	ladinin 1	0.06
LTA	lymphotoxin alpha	0.06
MAP6	microtubule associated protein 6	0.06
ACHE	acetylcholinesterase (Cartwright blood group)	0.06
NR3C2	nuclear receptor subfamily 3 group C member 2	0.06
MME	membrane metalloendopeptidase	0.06
MPO	myeloperoxidase	0.06
IL22	interleukin 22	0.06
SOST	sclerostin	0.06
PPARD	peroxisome proliferator activated receptor delta	0.06
AVP	arginine vasopressin	0.06
MAPK1	mitogen-activated protein kinase 1	0.06
REG1A	regenerating family member 1 alpha	0.06
SCD	stearoyl-CoA desaturase	0.06
SGK1	serum/glucocorticoid regulated kinase 1	0.06
SOAT1	sterol O-acyltransferase 1	0.06
SPARC	secreted protein acidic and cysteine rich	0.06
SREBF1	sterol regulatory element binding transcription factor 1	0.06
TAC1	tachykinin precursor 1	0.06
TRBV20OR9-2	T cell receptor beta variable 20/OR9-2 (non-functional)	0.06
TNFRSF1B	TNF receptor superfamily member 1B	0.06
XBP1	X-box binding protein 1	0.06
PDHX	pyruvate dehydrogenase complex component X	0.06
FGF23	fibroblast growth factor 23	0.06
KLF11	Kruppel like factor 11	0.06
SOCS1	suppressor of cytokine signaling 1	0.06
TNFSF10	TNF superfamily member 10	0.06
HDAC3	histone deacetylase 3	0.06
ADM	adrenomedullin	0.07
PARP1	poly(ADP-ribose) polymerase 1	0.07
EGFR	epidermal growth factor receptor	0.07
FABP2	fatty acid binding protein 2	0.07
RFX6	regulatory factor X6	0.07
GAST	gastrin	0.07
GHR	growth hormone receptor	0.07
HMGCR	3-hydroxy-3-methylglutaryl-CoA reductase	0.07
HSD11B1	hydroxysteroid 11-beta dehydrogenase 1	0.07
HSPD1	heat shock protein family D (Hsp60) member 1	0.07
APOB	apolipoprotein B	0.07
APP	amyloid beta precursor protein	0.07
IL2RA	interleukin 2 receptor subunit alpha	0.07
CXCL8	C-X-C motif chemokine ligand 8	0.07
LDLR	low density lipoprotein receptor	0.07
ARSA	arylsulfatase A	0.07
HSPA14	heat shock protein family A (Hsp70) member 14	0.07
PYY	peptide YY	0.07
G6PC2	glucose-6-phosphatase catalytic subunit 2	0.07
PTPRN	protein tyrosine phosphatase receptor type N	0.07
TCF7	transcription factor 7	0.07
TRPM2	transient receptor potential cation channel subfamily M member 2	0.07
ADIPOR2	adiponectin receptor 2	0.07
CASR	calcium sensing receptor	0.07
APOL1	apolipoprotein L1	0.07
AOC3	amine oxidase copper containing 3	0.07
SOCS3	suppressor of cytokine signaling 3	0.07
CD59	CD59 molecule (CD59 blood group)	0.07
IGF2BP2	insulin like growth factor 2 mRNA binding protein 2	0.08
CTNNB1	catenin beta 1	0.08
CYP2E1	cytochrome P450 family 2 subfamily E member 1	0.08
ABCA1	ATP binding cassette subfamily A member 1	0.08
FGF2	fibroblast growth factor 2	0.08
SIRT3	sirtuin 3	0.08
PLA2G15	phospholipase A2 group XV	0.08
HHEX	hematopoietically expressed homeobox	0.08
IGF1R	insulin like growth factor 1 receptor	0.08
IGFBP3	insulin like growth factor binding protein 3	0.08
LEPR	leptin receptor	0.08
MIR126	microRNA 126	0.08
MIR21	microRNA 21	0.08
ATM	ATM serine/threonine kinase	0.08
P2RX7	purinergic receptor P2X 7	0.08
FOXP3	forkhead box P3	0.08
ADIPOR1	adiponectin receptor 1	0.08
ACSS2	acyl-CoA synthetase short chain family member 2	0.08
PTEN	phosphatase and tensin homolog	0.08
PTH	parathyroid hormone	0.08
BCHE	butyrylcholinesterase	0.08
ROS1	ROS proto-oncogene 1, receptor tyrosine kinase	0.08
SOD1	superoxide dismutase 1	0.08
SST	somatostatin	0.08
CALCA	calcitonin related polypeptide alpha	0.08
ACCS	1-aminocyclopropane-1-carboxylate synthase homolog (inactive)	0.08
INSM2	INSM transcriptional repressor 2	0.08
HPSE	heparanase	0.09
GPBAR1	G protein-coupled bile acid receptor 1	0.09
ADRB3	adrenoceptor beta 3	0.09
GLIS3	GLIS family zinc finger 3	0.09
FXN	frataxin	0.09
ALOX15	arachidonate 15-lipoxygenase	0.09
GCGR	glucagon receptor	0.09
OR10A4	olfactory receptor family 10 subfamily A member 4	0.09
GSK3B	glycogen synthase kinase 3 beta	0.09
HGF	hepatocyte growth factor	0.09
LMNA	lamin A/C	0.09
MIR146A	microRNA 146a	0.09
MBL2	mannose binding lectin 2	0.09
PLG	plasminogen	0.09
POMC	proopiomelanocortin	0.09
HAMP	hepcidin antimicrobial peptide	0.09
CXCL12	C-X-C motif chemokine ligand 12	0.09
SOD2	superoxide dismutase 2	0.09
PNPLA3	patatin like phospholipase domain containing 3	0.09
ADA	adenosine deaminase	0.1
ZGLP1	zinc finger GATA like protein 1	0.1
HPN-AS1	HPN antisense RNA 1	0.1
CERT1	ceramide transporter 1	0.1
LIPC-AS1	LIPC antisense RNA 1	0.1
LOC102723407	immunoglobulin heavy variable 4-38-2-like	0.1
CDKN2A	cyclin dependent kinase inhibitor 2A	0.1
TXNIP	thioredoxin interacting protein	0.1
CETP	cholesteryl ester transfer protein	0.1
CFTR	CF transmembrane conductance regulator	0.1
PPARGC1A	PPARG coactivator 1 alpha	0.1
TRIM31	tripartite motif containing 31	0.1
CAPN10	calpain 10	0.1
NLRP3	NLR family pyrin domain containing 3	0.1
RBM45	RNA binding motif protein 45	0.1
PLEKHH2	pleckstrin homology, MyTH4 and FERM domain containing H2	0.1
CRP	C-reactive protein	0.1
CST3	cystatin C	0.1
CCN2	cellular communication network factor 2	0.1
CTLA4	cytotoxic T-lymphocyte associated protein 4	0.1
CYP21A2	cytochrome P450 family 21 subfamily A member 2	0.1
DAB2	DAB adaptor protein 2	0.1
ACE	angiotensin I converting enzyme	0.1
DECR1	2,4-dienoyl-CoA reductase 1	0.1
SLC30A8	solute carrier family 30 member 8	0.1
AGER	advanced glycosylation end-product specific receptor	0.1
DPP4	dipeptidyl peptidase 4	0.1
ATN1	atrophin 1	0.1
AGT	angiotensinogen	0.1
DSPP	dentin sialophosphoprotein	0.1
AGTR1	angiotensin II receptor type 1	0.1
EDN1	endothelin 1	0.1
CELSR2	cadherin EGF LAG seven-pass G-type receptor 2	0.1
AHSG	alpha 2-HS glycoprotein	0.1
PDILT	protein disulfide isomerase like, testis expressed	0.1
EPO	erythropoietin	0.1
AKT1	AKT serine/threonine kinase 1	0.1
ESR1	estrogen receptor 1	0.1
ALB	albumin	0.1
FABP4	fatty acid binding protein 4	0.1
ALDH2	aldehyde dehydrogenase 2 family member	0.1
FOXO1	forkhead box O1	0.1
AKR1B1	aldo-keto reductase family 1 member B	0.1
KAZN	kazrin, periplakin interacting protein	0.1
FN1	fibronectin 1	0.1
SIK3	SIK family kinase 3	0.1
SIRT1	sirtuin 1	0.1
TMEFF2	transmembrane protein with EGF like and two follistatin like domains 2	0.1
MTOR	mechanistic target of rapamycin kinase	0.1
G6PD	glucose-6-phosphate dehydrogenase	0.1
GABPA	GA binding protein transcription factor subunit alpha	0.1
PCSK9	proprotein convertase subtilisin/kexin type 9	0.1
WDR72	WD repeat domain 72	0.1
GAD1	glutamate decarboxylase 1	0.1
GAD2	glutamate decarboxylase 2	0.1
COPD	Pulmonary disease, chronic obstructive, severe early-onset	0.1
PTPN22	protein tyrosine phosphatase non-receptor type 22	0.1
GATM	glycine amidinotransferase	0.1
FGF21	fibroblast growth factor 21	0.1
GCG	glucagon	0.1
GCK	glucokinase	0.1
GH1	growth hormone 1	0.1
GIP	gastric inhibitory polypeptide	0.1
GLO1	glyoxalase I	0.1
GLP1R	glucagon like peptide 1 receptor	0.1
GLUL	glutamate-ammonia ligase	0.1
FFAR1	free fatty acid receptor 1	0.1
GPT	glutamic--pyruvic transaminase	0.1
CD274	CD274 molecule	0.1
GRHL1	grainyhead like transcription factor 1	0.1
HFE	homeostatic iron regulator	0.1
HIF1A	hypoxia inducible factor 1 subunit alpha	0.1
HLA-A	major histocompatibility complex, class I, A	0.1
HLA-DQA1	major histocompatibility complex, class II, DQ alpha 1	0.1
HLA-DQB1	major histocompatibility complex, class II, DQ beta 1	0.1
HLA-DRB1	major histocompatibility complex, class II, DR beta 1	0.1
HMGB1	high mobility group box 1	0.1
HMOX1	heme oxygenase 1	0.1
HNF4A	hepatocyte nuclear factor 4 alpha	0.1
HP	haptoglobin	0.1
HPN	hepsin	0.1
APOA1	apolipoprotein A1	0.1
IAPP	islet amyloid polypeptide	0.1
IDE	insulin degrading enzyme	0.1
GOLGA6A	golgin A6 family member A	0.1
APOC3	apolipoprotein C3	0.1
IFNG	interferon gamma	0.1
IGF1	insulin like growth factor 1	0.1
APOE	apolipoprotein E	0.1
APRT	adenine phosphoribosyltransferase	0.1
IL1A	interleukin 1 alpha	0.1
IL1B	interleukin 1 beta	0.1
IL1RN	interleukin 1 receptor antagonist	0.1
IL4	interleukin 4	0.1
IL6	interleukin 6	0.1
IL10	interleukin 10	0.1
IL17A	interleukin 17A	0.1
IL18	interleukin 18	0.1
INS	insulin	0.1
INSR	insulin receptor	0.1
PDX1	pancreatic and duodenal homeobox 1	0.1
IRS1	insulin receptor substrate 1	0.1
ITPK1	inositol-tetrakisphosphate 1-kinase	0.1
KCNJ11	potassium inwardly rectifying channel subfamily J member 11	0.1
KCNQ1	potassium voltage-gated channel subfamily Q member 1	0.1
LEP	leptin	0.1
LGALS3	galectin 3	0.1
FADS1	fatty acid desaturase 1	0.1
LINC02694	long intergenic non-protein coding RNA 2694	0.1
LPL	lipoprotein lipase	0.1
MC4R	melanocortin 4 receptor	0.1
MFAP1	microfibril associated protein 1	0.1
MMP2	matrix metallopeptidase 2	0.1
MMP9	matrix metallopeptidase 9	0.1
MTHFR	methylenetetrahydrofolate reductase	0.1
MTNR1B	melatonin receptor 1B	0.1
NEUROD1	neuronal differentiation 1	0.1
NFATC1	nuclear factor of activated T cells 1	0.1
NFE2L2	nuclear factor, erythroid 2 like 2	0.1
NGF	nerve growth factor	0.1
NHS	NHS actin remodeling regulator	0.1
NOS3	nitric oxide synthase 3	0.1
NPY	neuropeptide Y	0.1
ATP2B1	ATPase plasma membrane Ca2+ transporting 1	0.1
TNFRSF11B	TNF receptor superfamily member 11b	0.1
NOX4	NADPH oxidase 4	0.1
SERPINE1	serpin family E member 1	0.1
NEUROG3	neurogenin 3	0.1
PAX4	paired box 4	0.1
TPRKB	TP53RK binding protein	0.1
POLK	DNA polymerase kappa	0.1
ENPP1	ectonucleotide pyrophosphatase/phosphodiesterase 1	0.1
SERPINF1	serpin family F member 1	0.1
PIK3CA	phosphatidylinositol-4,5-bisphosphate 3-kinase catalytic subunit alpha	0.1
PIK3CB	phosphatidylinositol-4,5-bisphosphate 3-kinase catalytic subunit beta	0.1
PIK3CD	phosphatidylinositol-4,5-bisphosphate 3-kinase catalytic subunit delta	0.1
PIK3CG	phosphatidylinositol-4,5-bisphosphate 3-kinase catalytic subunit gamma	0.1
PLCG1	phospholipase C gamma 1	0.1
SEMA5B	semaphorin 5B	0.1
PON1	paraoxonase 1	0.1
CCHCR1	coiled-coil alpha-helical rod protein 1	0.1
PPARA	peroxisome proliferator activated receptor alpha	0.1
PPARG	peroxisome proliferator activated receptor gamma	0.1
BCAS3	BCAS3 microtubule associated cell migration factor	0.1
CDKAL1	CDK5 regulatory subunit associated protein 1 like 1	0.1
RCBTB1	RCC1 and BTB domain containing protein 1	0.1
CHDH	choline dehydrogenase	0.1
SLC30A10	solute carrier family 30 member 10	0.1
MAML3	mastermind like transcriptional coactivator 3	0.1
ZCCHC8	zinc finger CCHC-type containing 8	0.1
CARMIL1	capping protein regulator and myosin 1 linker 1	0.1
PRKAA1	protein kinase AMP-activated catalytic subunit alpha 1	0.1
PRKAA2	protein kinase AMP-activated catalytic subunit alpha 2	0.1
PRKAB1	protein kinase AMP-activated non-catalytic subunit beta 1	0.1
ANGPTL8	angiopoietin like 8	0.1
MAPK8	mitogen-activated protein kinase 8	0.1
RETN	resistin	0.1
PTGS2	prostaglandin-endoperoxide synthase 2	0.1
SHROOM3	shroom family member 3	0.1
PTPN1	protein tyrosine phosphatase non-receptor type 1	0.1
SUGP1	SURP and G-patch domain containing 1	0.1
MOK	MOK protein kinase	0.1
ACE2	angiotensin I converting enzyme 2	0.1
RBP4	retinol binding protein 4	0.1
REN	renin	0.1
RENBP	renin binding protein	0.1
BDNF	brain derived neurotrophic factor	0.1
BGLAP	bone gamma-carboxyglutamate protein	0.1
CCL2	C-C motif chemokine ligand 2	0.1
SLC39A8	solute carrier family 39 member 8	0.1
SHBG	sex hormone binding globulin	0.1
SI	sucrase-isomaltase	0.1
ST3GAL4	ST3 beta-galactoside alpha-2,3-sialyltransferase 4	0.1
SLC2A1	solute carrier family 2 member 1	0.1
SLC2A2	solute carrier family 2 member 2	0.1
SLC2A4	solute carrier family 2 member 4	0.1
SLC5A1	solute carrier family 5 member 1	0.1
SLC5A2	solute carrier family 5 member 2	0.1
SLC34A1	solute carrier family 34 member 1	0.1
SLC22A2	solute carrier family 22 member 2	0.1
SPP1	secreted phosphoprotein 1	0.1
STAT3	signal transducer and activator of transcription 3	0.1
ABCC8	ATP binding cassette subfamily C member 8	0.1
HNF1A	HNF1 homeobox A	0.1
HNF1B	HNF1 homeobox B	0.1
TGFB1	transforming growth factor beta 1	0.1
TLR4	toll like receptor 4	0.1
TNF	tumor necrosis factor	0.1
TP53	tumor protein p53	0.1
C2	complement C2	0.1
C9	complement C9	0.1
UCP1	uncoupling protein 1	0.1
UCP2	uncoupling protein 2	0.1
UCP3	uncoupling protein 3	0.1
VDR	vitamin D receptor	0.1
VEGFA	vascular endothelial growth factor A	0.1
BEST1	bestrophin 1	0.1
TRPV1	transient receptor potential cation channel subfamily V member 1	0.1
WFS1	wolframin ER transmembrane glycoprotein	0.1
CAD	carbamoyl-phosphate synthetase 2, aspartate transcarbamylase, and dihydroorotase	0.1
EHMT1	euchromatic histone lysine methyltransferase 1	0.1
THSD7B	thrombospondin type 1 domain containing 7B	0.1
OR2B2	olfactory receptor family 2 subfamily B member 2	0.1
OR12D3	olfactory receptor family 12 subfamily D member 3	0.1
CASP3	caspase 3	0.1
PIP5K1B	phosphatidylinositol-4-phosphate 5-kinase type 1 beta	0.1
NR0B2	nuclear receptor subfamily 0 group B member 2	0.1
CAT	catalase	0.1
IRS2	insulin receptor substrate 2	0.1
ALDH1A2	aldehyde dehydrogenase 1 family member A2	0.1
NR1I2	nuclear receptor subfamily 1 group I member 2	0.1
ZPR1	ZPR1 zinc finger	0.1
MGAM	maltase-glucoamylase	0.1
SELENBP1	selenium binding protein 1	0.1
BAZ1B	bromodomain adjacent to zinc finger domain 1B	0.1
UBXN11	UBX domain protein 11	0.1
UBE2Q2	ubiquitin conjugating enzyme E2 Q2	0.1
KL	klotho	0.1
ADIPOQ	adiponectin, C1Q and collagen domain containing	0.1
FOXP2	forkhead box P2	0.1
EIF2AK3	eukaryotic translation initiation factor 2 alpha kinase 3	0.1
CD34	CD34 molecule	0.1
CD36	CD36 molecule	0.1
GDF15	growth differentiation factor 15	0.1
CLOCK	clock circadian regulator	0.1
RAPGEF5	Rap guanine nucleotide exchange factor 5	0.1
CPS1	carbamoyl-phosphate synthase 1	0.11
HBB	hemoglobin subunit beta	0.11
ZFHX3	zinc finger homeobox 3	0.11
PRKAG2	protein kinase AMP-activated non-catalytic subunit gamma 2	0.11
TLR1	toll like receptor 1	0.11
SLC30A3	solute carrier family 30 member 3	0.11
HS6ST1	heparan sulfate 6-O-sulfotransferase 1	0.11
FADS2	fatty acid desaturase 2	0.11
ARG1	arginase 1	0.13
LIPC	lipase C, hepatic type	0.13
CUBN	cubilin	0.13
HLA-B	major histocompatibility complex, class I, B	0.15
CDKN2B-AS1	CDKN2B antisense RNA 1	0.17
GCKR	glucokinase regulator	0.18
UMOD	uromodulin	0.18
LPA	lipoprotein(a)	0.2
TCF7L2	transcription factor 7 like 2	0.2
FTO	FTO alpha-ketoglutarate dependent dioxygenase	0.2
EIF2S3	eukaryotic translation initiation factor 2 subunit gamma	0.31
APPL1	adaptor protein, phosphotyrosine interacting with PH domain and leucine zipper 1	0.33
PAX6	paired box 6	0.35

## Sheet: Uniport 
Diabetes-related genes screened from Uniport database
Gene Symbol
MT-RNR1
CNOT1
GNAT3
BBIP1
SGK1
PIK3C2A
ACACB
AQP7
KLF11
CEP290
AGPAT2
SLC22A2
SLC22A1
OGT
INPPL1
ERVK-18
B4GALT5
PAX4
HCRT
PRKAB2
ENSA
EXTL3
AIRE
PLIN1
ADCY3
TBC1D4
CUBNIFCR
SLC19A2
DEAF1
WFS1
C14orf92
TRIM37
NKX2-2
MFN2
LETM1
PDE8B
GNAS
SLC2A10
ADCY5
MLYCD
WDPCP
CP
SPINK1
C3
NPPA
AVP
POMC
TSHB
GCG
INS
IL1B
EPO
IL2RA
HLA-DQA1
HLA-DRB1
HLA-DQB
LMNA
FTH1
MT-ND1
CLPS
NR3C1
SOD2
GAPDH
HLA-A
HLA-DPB1
SERPINE1
PRKCB
INSR
LCK
LPL
GPX1
RET
CELA2A
HMGB1
FBP1
PRKAR1A
THRA
IAPP
LIPC
SLC2A1
SLC2A2
ACE
CCL2
GYS1
ADRB3
CD59
CPM
SLC2A4
FABP4
AKR1B1
NQO1
VEGFA
KCNA2
CTLA4
PCSK2
PRKACA
XBP1
FLT1
ADCYAP1
IL1RN
CEL
HNF1A
CNR1
TGM2
ENPP1
GAL
UCP1
PON1
COL8A1
PIK3R1
POLD1
CD38
PCSK1
AVPR2
AKT1
AKT2
MC4R
CTH
DUT
CNR2
FBN1
GCK
PCK1
IRS1
BSG
HNF1B
NUDT1
PPARG
AVPR1A
PBX1
STAT3
USP8
LEP
AQP2
PTGDS
HNF4A
MAP3K8
PIK3CB
GLP1R
GPD2
NAMPT
GCGR
AVPR1B
KCNJ6
LEPR
GIPR
GSK3A
GSK3B
CDKN1C
KHK
VASP
RPL14
FABP6
BLK
CCR5
KCNQ1
RPS6KA3
TKTL1
HK2
HMGA2
PDX1
SLC16A1
PRKAA2
RRAD
UCP2
UCP3
BCAR1
PRPS1
ISL1
CNBP
GNAS
HBB
OLR1
HAMP
CDK6
SORD
CACNA1D
CAV1
LMNB2
TAP1
ICA1
GAD2
LIPE
REG3A
GFPT1
PPARA
ABCC8
TRIM32
PRKAA1
DNAJC3
GPS2
SLC14A1
XRCC4
CAMK2G
NEUROD1
CUL3
CACNA1C
IL18
WRN
GCKR
HNF4G
KCNJ11
KCNB1
LARS2
AGER
PEA15
PON2
PTPRR
ZNHIT3
ADIPOQ
DDB1
CARTPT
PDK4
PPP1R3A
PTPRN
CLEC16A
KIF7
HFE
INAVA
BBS9
CRTC2
DCAF17
TMEM67
MIA3
PPP1R15B
OTUD3
C1QTNF12
CDKAL1
SUMO4
CAVIN1
APOA5
ANGPTL8
HJV
BBS12
CYB5R4
PTF1A
SLC16A13
VPS13B
ANKRD23
SDCCAG8
TBC1D1
PPARGC1B
MCF2L2
RFX6
MFN1
SLC30A8
BBS7
TP53INP2
BBS5
CISD2
ZBTB38
SLC16A11
GLIS3
APPL2
BBS1
MAFA
BBS10
TTC8
TRMT10A
ALMS1
DMXL2
SNX19
GATA6
PTPRN2
YIPF5
TP53INP1
PNPLA2
CIDEC
ARMC5
BSCL2
ATP5MK
CNDP1
IFT74
CEP19
CFAP418
NLRP3
PLIN4
PASK
BBS4
PARK7
RARRES2
CPPED1
CCDC28B
APOO
IFT27
SORBS1
BBS2
ANGPTL4
IFIH1
SLC29A3
FOXP3
ARL6
FN3K
RNF41
SLC32A1
SIAEYSG2
RNPEPL1
CAPN10
GPR35
PDE11A
RETN
ATOH3
SLC40A1
MKKS
LZTFL1
TCF7L2
G6PC2
ZFP57
THG1L
MKS1
CISD1
EIF2AK3
ONECUT1
IFT172
APPL1
PYCARD
PLAGL1
SOX13
TFR2
MAPK8IP1
HDAC5
SH2B3
FOXA2
PTPN22
DYRK1B
NEUROG3
ANGPTL3
IER3IP1
IGF2BP2
TRBC2
GIMAP6
PPP1R3B
KBTBD2
ECHDC3
FN3KRP
TRAV12-3
TRBV12-4
ZFP69
BKLHD1
KIAA1489
CGI-73
PP1494
PP8332
PPP1R4
IAN2
IAN6
ZNF642
TCRBC2
HSPC039
ZCD1
C10orf70
HNF6A
HNF6
PEK
PERK
MDS029
APPL
DIP13A
KIAA1428
KIAA1179
ICF45
IB1
JIP1
NGN3
BHLHA7
ATOH5
IMP2
VICKZ2
TCF3B
MIRK
ANGPT5
UNQ153
PRO179
PRKM8IP
PTPN8
ZNF698
C6orf40
ZAC
TMS1
LNK
KIAA0600
ASC
CARD5
LOT1
HNF3B
NCRNA00081
CDC39
NOT1
BBIP10
SGK
ACC2
ACCB
AQP7L
AQP9
FKLF
TIEG2
2023-10-02
2023-10-01
SHIP2
OX
EXTL1L
EXTR1
KIAA0519
APECED
PERI
PLIN
KIAA0511
AS160
KIAA0603
THT1
TRMA
BBS14
KIAA0373
NPHP6
PPORX
PPOX
SPN
ZMYND5
NEUROD4
PIG22
GNAS1
GLUT10
FRITZ
C2orf86
BBS15
CPRP1
KIAA0214
ATH3
POB1
MUL
KIAA0898
NKX2B
NKX2.2
KIAA0737
TOX4
PSTI
CPAMD1
ANP
PND
ARVP
VP
RECQ3
RECQL2
NR2A2
KIAA0028
RAGE
ECPTP
PTPRQ
TRIP3
ACDC
ACRP30
APM1
GBP28
CART
XAP1
PDHK4
PP1G
ICA3
ICA512
UNQ340
HLAH
C1orf106
KIAA0350
PTHB1
TORC2
TANGO
KIAA0268
PRO20088
GNAS1
C2orf37
MKS3
C1QDC2
KIAA0459
CTRP12
FKSG13
FAM132A
PIG15
FTHL6
LMN1
HLA-DQB1
NADH1
ND1
MTND1
GRL
FTH
IL1F2
CDABP0047
PKCB
PAI1
GAPD
HLAA
CDHR16
RET51
CDHF12
PTC
LIPD
ELA2A
FBP
HMG1
PKR1
PRKCB1
PLANH1
MIC23
MIC26
RAYL
VGAT
HFARP
SBBI03
UNQ171
PSEC0166
JM2
VIAAT
UNQ717
FLRF
BBS3
KIAA1845
NRDP1
FIZZ3
PP1158
IREG1
MSTP079
SLC11A3
FPN1
BBS6
IGRP
TCF4
FPN
BHLHA4
RSTN
HXCP1
UNQ1866
UNQ407
My025
FAM121B
SH3D5
KIAA1296
ARP4
RABL4
KIAA0894
RH116
IPEX
ENT3
TSE1
THRA2
PRKAR1
EAR7
NR1A1
THRA1
SCYA2
MCP1
ADRB3R
B3AR
MIN3
MSK21
GYS
MIN1
MIN2
GLUT1
HTGL
MIC11
ALR2
GLUT4
CD152
XBP2
VEGFR1
IL1RA
IL1F3
FRT
NMOR1
DCP1
GLUT2
DCP
FLT
BAL
TCF1
NEC2
PKACA
TREB5
PC1
PDNP1
ALDR1
DIA4
GAL1
VEGF
GLNN
M6S1
CNR
NPPS
GALN
UCP
SLC25A7
C3orf7
PON
POLD
GRB1
NEC1
V2R
DIR3
DIR
ADHR
RAC
PKB
CDGSH2
BBS2L2
FINGER5
P53DINP1
SIP
ATGL
KIAA0328
KIAA0254
KIAA0856
KIAA0387
RG9MTD2
C12orf58
BBS8
HSPC085
ERIS
ZCD2
DIP13B
ZNF515
MCT11
YIP1A
PP12723
HSD5
C3orf34
CMG1
CN1
CPGL2
CCDC2
SB140
UNQ1915
UNQ3123
DAPIT
FP17548
FSP27
HCVFTP2
ATP5MD
PD04912
USMG5
C8orf37
smalltalk
CIAS1
NALP3
PYPAF1
KIAA1881
KIAA0135
TIG2
CSTP1
C1orf7
KIAA0055
AVPR1
CB2A
FBN
PEPCK1
UNQ6505
TCF2
MTH1
NR1C3
PRL
OB
OBS
APRF
CB2B
NR2A1
TCF14
ESTF
PIK3C1
UBPY
PBEF1
PBEF
PGC1
PERC
KIAA1108
CCCAP
DARP
CHS1
PTRF
SMT3H4
UNQ411
RAP3
C19orf80
RGMC
PTF1P48
KIAA0532
COH1
RIFL
C4orf24
HFE2
NCB5OR
PPARGC1
KIAA0861
PGC1B
DRG
PINH
DOR
NPHP10
BHLHA29
MCT13
C20orf110
KIP2
DB
PDS
HNF4
COT
VPR3
GIRK2
KCNJ7
KATP2
AVPR3
ILLBP
OBR
ILBP
CMKBR5
RAD
KCNA8
KCNA9
KVLQT1
ISPK1
RSK2
MAPKAPK1B
HMGIC
STF1
IPF1
TKT2
TKR
SLC25A8
CCHL1A2
AMPK2
AMPK
MCT1
ARHGEF22
RFXDC1
ZNT8
BBS2L1
CACN4
CACH3
CACNL1A2
SLC25A9
CAS
CASS1
HEPC
LEAP1
UNQ487
Y3
RING4
PSF1
CRKAS
ABCB2
LMN2
P58IPK
PRKRI
HIP
PAP
HT2A
UT1
UTE
JK
RACH1
HUT11
CAMKG
CCHL1A1
CAMK
CAMK-II
CACH2
CACN2
CACNL1A1
AMPK1
PAP1
IGIF
IL1F4
NEUROD
BHLHA3
KIAA0617
SUR
SUR1
HRINS
RNF163
GSP
ZNF9
CLEC8A
GAD65
CAV
CDKN6
LOX1
GFPT
GFAT
PPAR
NR1C1
MDA5

## Sheet: OMIM
Diabetes-relatedgenesscreenedfromOMIMdatabase
GeneSymbol
ACE1
ACPHD
ADHR
ADTKD3
ALPS5
APPL
ARHR2
AS160
AVRP
BIR
BMFDMS
BSF2
BSSL
CCCKR5
CD25
CELIAC3
CELL
CIMT1
CMKBR5
CMT1J
COLED
CRMO2
CTRCT41
DBAL
DCP1
DFNA14
DFNA38
DFNA6
DI1
DIR
DIRA
ECYT5
ESA
FIZZ3
FKHL14
FKLF
FKLF1
FRTS4
GLM1
GLUT2
HDLCQ12
HGF
HHF1
HHF2
HHF3
HHF5
HIHGHH
HL
HMGIY
HNF2
HSF
IB1
ICH
IDDM10
IDDM12
IDDM2
IDDM20
IDDM22
IDDM5
IFNB2
IL2R
IMD41
IMP2
INSDM
IPF1
KIAA0268
KIAA0603
KPD
LIPH
LYP
M6S1
MEDS
MEDS2
MFH1
MNSOD
MODY1
MODY10
MODY11
MODY13
MODY14
MODY3
MODY4
MODY7
MODY8
MODY9
MVCD1
MVCD2
MVCD3
MVCD4
MVCD5
MVCD6
NDH
NDI1
NDI2
NIDDM1
NIDDM5
NPPS
ODCD2
P58
PAGEN1
PCA1
PCTT
PDNP1
PEP
PHHI
PNDM1
PNDM2
PNDM3
PNDM4
PON
PPARG1
PPARG2
PRKRI
PSTI
PTPN8
RCAD
RIPE3B1
RSTN
SMAP5
SUR
SUR1
T2D
TANGO
TANGO1
TATI
TCF1
TCF14
TCF2
TCF4
TCP
TIEG2
TNDM1
TNDM2
TNDM3
VP
WFRS
WFS
WFSL
YIP1A
ZNF515
ZNT8
ABCC8
ACE
AKT2
APPL1
AQP2
AVP
AVPR2
BLK
CAPN10
CCR5
CEL
CTLA4
DNAJC3
DUT
ENPP1
EPO
FOXC2
GCK
GLIS3
GPD2
HMGA1
HNF1A
HNF1B
HNF4A
IAPP
IDDM1
IDDM11
IDDM13
IDDM15
IDDM17
IDDM18
IDDM19
IDDM21
IDDM23
IDDM24
IDDM3
IDDM4
IDDM6
IDDM7
IDDM8
IDDMX
IER3IP1
IGF2BP2
IL1RN
IL2RA
IL6
INS
INSR
IRS1
IRS2
ITPR3
KCNJ11
KLF11
LIPC
MAFA
MAPK8IP1
MIA3
MTNR1B
MVCD7
NEUROD1
NIDDM2
NIDDM4
PAX4
PBCA
PDX1
PON1
PPARG
PTPN22
RETN
SLC2A2
SLC30A8
SOD2
SPINK1
SUMO4
T2D3
TBC1D4
TCF7L2
TNDM1
UCP3
VEGF
WFS1
YIPF5
ZFP57

## Sheet: TTD
Diabetes-related genes screened from TTD database
Gene Symbol
FGFR1
ADRB3
ESR
HDAC1
INSR
ATK
SCD
ADORA1
REN
CCR5
COMT
F2
DPP-4
CCKBR
NR3C1
HSP90A
ITGA4
JAK-3
MC4R
PPARA
PPAR-gamma
PIK3CG
COX-1
PTPN1 mRNA
S1PR1
SYK
HTR2A
ACACB
NAGLU
ABCC8
CD22
CD19
CXCR4
CALCR
CB1
CTLA-4
D1R
D2R
FXR
GCGR
GLP1R
G-CSF-R
ITGAL
IL2RA
IL1B
IL8
MGAM
CD20
MR
FUN1
TNF
CD80
ADORA2B
BDKRB2
CCR4
DGAT1
CSF2
GHSR
IFNB1
IL6R
NFKB
PAH
COX-2
TLR7
V2R
ABCC9
GPR119
INS
KCNJ10
MTTP
HCAR2
COX
CD28
IL17R
TNFRSF8
SGLT2
CO5
SLC47A1
HSD11B1
GCK
SIRT1
PNP
ACE2
CCR1
CASP1
CTSS
CD40
HSD11B2
GPR40
GCGR mRNA
GCR mRNA
IL18
MIF
METAP2
PPARD
PTP1B
SGPL1
TBXAS1
TLR3
TLR4

## Sheet: Drugbank
Diabetes-related genes screened from Drugbank database
Gene Symbol
IAPP
AGER
GSK3B
