# Supplementary material for: Investigating the Mechanisms of Lycii fructus in Treating Nonalcoholic Fatty Liver Disease and Diabetes Comorbidity Through Network Pharmacology and Molecular Dynamics
Source: Food Sci Nutr. 2025 May 26;13(6):e70256. doi: 10.1002/fsn3.70256 (PMC12106045; doi:10.1002/fsn3.70256)
Supplement: Supplementary file 2 — Table S1. Target genes related active compounds of LF. Table S2. NAFLD‐related genes screened from DisGeNET, GeneCards, OMIM, TTD, DrugBank, and UniProt databases. Table S3. DM‐related genes screened from DisGeNET, GeneCards, OMIM, TTD, DrugBank, and UniProt databases. Table S4. The putative targets of LF against NAFLD and DM comorbidity. Table S5. Protein–protein interaction (PPI) network of overlapping target proteins of LF, NAFLD, and DM comorbidity. Table S6. The GO (MF, BP, and CC) enrichment analysis. Table S7. The enriched KEGG pathways analysis. Table S8. SNPs information for the 6 feature genes. Table S9. Results of MR analysis of feature genes and DM. Table S10. Results of MR analysis of feature genes and NAFLD. [file FSN3-13-e70256-s001.zip › Supporting Tables/Table S4.xlsx]

## Sheet: Sheet1
Table S4 The putative targets of Fructus lycii against Non-alcoholic fatty liver disease and diabetes
Gene Symbol	Description
ADH1C	alcohol dehydrogenase 1C (class I), gamma polypeptide
CTSB	cathepsin B
CTSD	cathepsin D
GC	GC vitamin D binding protein
GSTP1	glutathione S-transferase pi 1
MDM2	MDM2 proto-oncogene
MIF	macrophage migration inhibitory factor
SERPINA1	serpin family A member 1
CA2	carbonic anhydrase 2
NR1H4	nuclear receptor subfamily 1 group H member 4
S100A9	S100 calcium binding protein A9
CCL5	C-C motif chemokine ligand 5
SELP	selectin P
BMP2	bone morphogenetic protein 2
TTR	transthyretin
F2	coagulation factor II, thrombin
HSP90AA1	heat shock protein 90 alpha family class A member 1
JAK2	Janus kinase 2
LCN2	lipocalin 2
NOS2	nitric oxide synthase 2
GSR	glutathione-disulfide reductase
GSTM1	glutathione S-transferase mu 1
AR	androgen receptor
MET	MET proto-oncogene, receptor tyrosine kinase
NR1I3	nuclear receptor subfamily 1 group I member 3
MAPK14	mitogen-activated protein kinase 14
MME	membrane metalloendopeptidase
PPARD	peroxisome proliferator activated receptor delta
SPARC	secreted protein acidic and cysteine rich
EGFR	epidermal growth factor receptor
HMGCR	3-hydroxy-3-methylglutaryl-CoA reductase
IGF1R	insulin like growth factor 1 receptor
GSK3B	glycogen synthase kinase 3 beta
ACE	angiotensin I converting enzyme
DPP4	dipeptidyl peptidase 4
AKT1	AKT serine/threonine kinase 1
ESR1	estrogen receptor 1
FABP4	fatty acid binding protein 4
ALDH2	aldehyde dehydrogenase 2 family member
GLO1	glyoxalase I
HMOX1	heme oxygenase 1
INSR	insulin receptor
LGALS3	galectin 3
MMP2	matrix metallopeptidase 2
MMP9	matrix metallopeptidase 2
PPARA	peroxisome proliferator activated receptor alpha
PPARG	peroxisome proliferator activated receptor gamma
MAPK8	mitogen-activated protein kinase 8
PTPN1	protein tyrosine phosphatase non-receptor type 1
RBP4	retinol binding protein 4
REN	renin
SHBG	sex hormone binding globulin
VDR	vitamin D receptor
CASP3	caspase 3
NR1I2	nuclear receptor subfamily 1 group I member 2
ARG1	arginase 1
PRKACA	Protein Kinase A Catalytic Subunit Alpha
FABP6	Fatty Acid Binding Protein 6
