# Supplementary material for: Investigating the Mechanisms of Lycii fructus in Treating Nonalcoholic Fatty Liver Disease and Diabetes Comorbidity Through Network Pharmacology and Molecular Dynamics
Source: Food Sci Nutr. 2025 May 26;13(6):e70256. doi: 10.1002/fsn3.70256 (PMC12106045; doi:10.1002/fsn3.70256)
Supplement: Supplementary file 2 — Table S1. Target genes related active compounds of LF. Table S2. NAFLD‐related genes screened from DisGeNET, GeneCards, OMIM, TTD, DrugBank, and UniProt databases. Table S3. DM‐related genes screened from DisGeNET, GeneCards, OMIM, TTD, DrugBank, and UniProt databases. Table S4. The putative targets of LF against NAFLD and DM comorbidity. Table S5. Protein–protein interaction (PPI) network of overlapping target proteins of LF, NAFLD, and DM comorbidity. Table S6. The GO (MF, BP, and CC) enrichment analysis. Table S7. The enriched KEGG pathways analysis. Table S8. SNPs information for the 6 feature genes. Table S9. Results of MR analysis of feature genes and DM. Table S10. Results of MR analysis of feature genes and NAFLD. [file FSN3-13-e70256-s001.zip › Supporting Tables/Table S5.xlsx]

## Sheet: Sheet1
Table S5. Protein–protein interaction (PPI) network of overlapping target proteins of LF, NAFLD, and DM comorbidity.
Gene name	BetweennessCentrality	ClosenessCentrality	Degree
EGFR	620.615	0.00854701	19
AKT1	574.755	0.00862069	17
HSP90AA1	285.985	0.00757576	16
ESR1	422.474	0.00763359	14
MMP9	626.726	0.00787402	13
CASP3	133.526	0.0075188	11
IGF1R	28.7216	0.00671141	9
MDM2	8.56419	0.00684931	8
AR	7.41602	0.00684931	8
MAPK8	149.153	0.00769231	8
MMP2	222.717	0.00671141	7
PPARG	263.475	0.00763359	7
JAK2	17.7602	0.00657895	7
PRKACA	23.339	0.00675676	7
MET	31.7102	0.00689655	7
GSK3B	2.73333	0.00621118	6
PPARA	160.813	0.00666667	6
GC	510	0.00480769	6
ACE	333.398	0.00581395	5
GSTP1	510.92	0.00680272	5
HMOX1	463.355	0.00714286	5
MAPK14	1.41484	0.00666667	5
CCL5	216.575	0.00641026	5
PTPN1	1.71212	0.00609756	5
GSR	707.747	0.00609756	5
NOS2	116.067	0.00653595	4
INSR	0	0.00595238	4
TTR	2	0.003861	4
FABP4	119.414	0.00581395	4
REN	0	0.00446429	3
DPP4	0	0.00446429	3
MME	0	0.00446429	3
ADH1C	108	0.00505051	3
GSTM1	19.3333	0.00531915	3
LGALS3	10.6333	0.00645161	3
LCN2	3.84545	0.00645161	3
F2	0	0.00384615	3
SERPINA1	0	0.00384615	3
PPARD	1.16667	0.00571429	3
FABP6	111.9	0.0046729	3
HMGCR	26	0.00520833	2
SPARC	108	0.00497512	2
CTSB	10.9833	0.00558659	2
CTSD	7.4	0.00546448	2
NR1H4	91.6523	0.00555556	2
RBP4	0	0.00383142	2
ALDH2	0	0.00396825	1
ARG1	0	0.00483092	1
BMP2	0	0.00392157	1
MIF	0	0.00476191	1
SELP	0	0.00476191	1
CYP27B1	0	0.00381679	1
SHBG	0	0.00540541	1
NR1I2	0	0.00373134	1
GLO1	0	0.00458716	1
NR1I3	0	0.00537634	1
