# Supplementary material for: Investigating the Mechanisms of Lycii fructus in Treating Nonalcoholic Fatty Liver Disease and Diabetes Comorbidity Through Network Pharmacology and Molecular Dynamics
Source: Food Sci Nutr. 2025 May 26;13(6):e70256. doi: 10.1002/fsn3.70256 (PMC12106045; doi:10.1002/fsn3.70256)
Supplement: Supplementary file 2 — Table S1. Target genes related active compounds of LF. Table S2. NAFLD‐related genes screened from DisGeNET, GeneCards, OMIM, TTD, DrugBank, and UniProt databases. Table S3. DM‐related genes screened from DisGeNET, GeneCards, OMIM, TTD, DrugBank, and UniProt databases. Table S4. The putative targets of LF against NAFLD and DM comorbidity. Table S5. Protein–protein interaction (PPI) network of overlapping target proteins of LF, NAFLD, and DM comorbidity. Table S6. The GO (MF, BP, and CC) enrichment analysis. Table S7. The enriched KEGG pathways analysis. Table S8. SNPs information for the 6 feature genes. Table S9. Results of MR analysis of feature genes and DM. Table S10. Results of MR analysis of feature genes and NAFLD. [file FSN3-13-e70256-s001.zip › Supporting Tables/Table S6.xlsx]

## Sheet: Sheet1
Table S6 The GO (MF, BP and CC) enrichment analysis.
term	enrichment	pvalue	count	class
endothelial cell migration	18.9688	0.0986209	2	BP
positive regulation of reactive oxygen species metabolic process	20.0846	0.0934018	2	BP
cellular response to vascular endothelial growth factor stimulus	20.0846	0.0934018	2	BP
proteolysis involved in cellular protein catabolic process	20.6932	0.0907812	2	BP
positive regulation of neurogenesis	21.3399	0.0881531	2	BP
positive regulation of insulin secretion involved in cellular response to glucose stimulus	21.3399	0.0881531	2	BP
negative regulation of DNA binding	21.3399	0.0881531	2	BP
leukocyte cell-cell adhesion	21.3399	0.0881531	2	BP
negative regulation of canonical Wnt signaling pathway	5.99015	0.086895	3	BP
negative regulation of blood pressure	22.0283	0.0855176	2	BP
endodermal cell differentiation	22.0283	0.0855176	2	BP
positive regulation of viral genome replication	22.7626	0.0828746	2	BP
positive regulation of protein tyrosine kinase activity	23.5475	0.0802241	2	BP
negative regulation of intrinsic apoptotic signaling pathway	24.3885	0.077566	2	BP
eosinophil chemotaxis	24.3885	0.077566	2	BP
response to amino acid	24.3885	0.077566	2	BP
negative regulation of extrinsic apoptotic signaling pathway via death domain receptors	24.3885	0.077566	2	BP
negative regulation of tumor necrosis factor-mediated signaling pathway	24.3885	0.077566	2	BP
cytokine-mediated signaling pathway	6.40197	0.0775568	3	BP
MAPK cascade	6.5243	0.0750694	3	BP
response to immobilization stress	25.2917	0.0749005	2	BP
positive regulation of interleukin-17 production	26.2645	0.0722273	2	BP
positive regulation of nitric-oxide synthase activity	27.3151	0.0695466	2	BP
regulation of sequence-specific DNA binding transcription factor activity	28.4532	0.0668582	2	BP
positive regulation of protein metabolic process	28.4532	0.0668582	2	BP
calcium-mediated signaling using intracellular calcium source	28.4532	0.0668582	2	BP
positive regulation of lipid biosynthetic process	29.6903	0.0641623	2	BP
nitric oxide biosynthetic process	29.6903	0.0641623	2	BP
negative regulation of proteolysis	29.6903	0.0641623	2	BP
xenobiotic catabolic process	29.6903	0.0641623	2	BP
positive regulation of gluconeogenesis	31.0399	0.0614587	2	BP
intracellular estrogen receptor signaling pathway	31.0399	0.0614587	2	BP
execution phase of apoptosis	31.0399	0.0614587	2	BP
steroid hormone mediated signaling pathway	32.518	0.0587474	2	BP
prostaglandin metabolic process	32.518	0.0587474	2	BP
endocardial cushion morphogenesis	32.518	0.0587474	2	BP
G-protein coupled receptor signaling pathway	2.46908	0.0586982	7	BP
skeletal system development	7.64415	0.056932	3	BP
positive regulation of cyclin-dependent protein serine/threonine kinase activity	34.1439	0.0560284	2	BP
stress-activated MAPK cascade	35.9409	0.0533017	2	BP
epithelial cell apoptotic process	35.9409	0.0533017	2	BP
mammary gland alveolus development	37.9376	0.0505673	2	BP
uterus development	37.9376	0.0505673	2	BP
cellular response to prostaglandin E stimulus	37.9376	0.0505673	2	BP
response to oxidative stress	8.19453	0.050325	3	BP
regulation of JNK cascade	40.1692	0.0478251	2	BP
white fat cell differentiation	40.1692	0.0478251	2	BP
negative regulation of macroautophagy	40.1692	0.0478251	2	BP
kidney development	8.6077	0.0460883	3	BP
antimicrobial humoral immune response mediated by antimicrobial peptide	8.6077	0.0460883	3	BP
response to bacterium	8.6077	0.0460883	3	BP
negative regulation of activated T cell proliferation	42.6798	0.0450751	2	BP
fatty acid oxidation	42.6798	0.0450751	2	BP
long-chain fatty acid transport	42.6798	0.0450751	2	BP
negative regulation of cell proliferation	3.69522	0.043754	5	BP
negative regulation of transforming growth factor beta receptor signaling pathway	8.98523	0.0426652	3	BP
negative regulation of collagen biosynthetic process	45.5251	0.0423174	2	BP
positive regulation of muscle cell differentiation	45.5251	0.0423174	2	BP
negative regulation of DNA damage response, signal transduction by p53 class mediator	45.5251	0.0423174	2	BP
cellular response to glucagon stimulus	45.5251	0.0423174	2	BP
positive regulation of glycogen biosynthetic process	45.5251	0.0423174	2	BP
response to beta-amyloid	45.5251	0.0423174	2	BP
negative regulation of macrophage derived foam cell differentiation	48.7769	0.0395518	2	BP
defense response to bacterium	5.23278	0.0392756	4	BP
cellular response to insulin stimulus	9.66336	0.0374008	3	BP
intracellular steroid hormone receptor signaling pathway	52.529	0.0367783	2	BP
response to amine	52.529	0.0367783	2	BP
positive regulation of osteoblast proliferation	52.529	0.0367783	2	BP
cell morphogenesis	9.94481	0.0354966	3	BP
epithelial cell differentiation	10.1417	0.0342489	3	BP
cellular response to UV-B	56.9064	0.033997	2	BP
atrioventricular valve morphogenesis	56.9064	0.033997	2	BP
fatty acid metabolic process	10.3466	0.033019	3	BP
wound healing	10.4522	0.0324108	3	BP
cellular response to testosterone stimulus	62.0797	0.0312079	2	BP
bile acid signaling pathway	62.0797	0.0312079	2	BP
regulation of cytokine production involved in inflammatory response	62.0797	0.0312079	2	BP
dendritic spine maintenance	62.0797	0.0312079	2	BP
cell-cell signaling	5.83656	0.0298281	4	BP
positive regulation of ERK1 and ERK2 cascade	5.93806	0.028545	4	BP
vagina development	68.2877	0.0284108	2	BP
JAK-STAT cascade involved in growth hormone signaling pathway	68.2877	0.0284108	2	BP
positive regulation of platelet activation	68.2877	0.0284108	2	BP
response to vitamin E	68.2877	0.0284108	2	BP
positive regulation of adipose tissue development	68.2877	0.0284108	2	BP
angiotensin maturation	75.8752	0.0256058	2	BP
hepoxilin biosynthetic process	75.8752	0.0256058	2	BP
proteoglycan metabolic process	75.8752	0.0256058	2	BP
neutrophil chemotaxis	12.3412	0.0238471	3	BP
positive regulation of proteasomal ubiquitin-dependent protein catabolic process	12.3412	0.0238471	3	BP
lung development	12.3412	0.0238471	3	BP
activation of cysteine-type endopeptidase activity involved in apoptotic process	12.4917	0.0233149	3	BP
negative regulation of receptor activity	85.3596	0.0227928	2	BP
cellular response to aldosterone	85.3596	0.0227928	2	BP
negative regulation of interferon-gamma-mediated signaling pathway	85.3596	0.0227928	2	BP
glutathione derivative biosynthetic process	85.3596	0.0227928	2	BP
prostate gland epithelium morphogenesis	85.3596	0.0227928	2	BP
negative regulation of acute inflammatory response	85.3596	0.0227928	2	BP
positive regulation of epithelial cell apoptotic process	85.3596	0.0227928	2	BP
protein kinase B signaling	12.6459	0.0227877	3	BP
rhythmic process	12.8039	0.0222656	3	BP
positive regulation of endothelial cell proliferation	13.1323	0.0212367	3	BP
cellular response to glucose stimulus	13.3028	0.0207299	3	BP
positive regulation of MAP kinase activity	13.3028	0.0207299	3	BP
cellular oxidant detoxification	13.4778	0.0202284	3	BP
bradykinin catabolic process	97.5539	0.0199718	2	BP
cellular response to interleukin-3	97.5539	0.0199718	2	BP
arginine catabolic process	97.5539	0.0199718	2	BP
negative regulation of hepatocyte apoptotic process	97.5539	0.0199718	2	BP
hippocampus development	13.8421	0.0192409	3	BP
positive regulation of protein binding	13.8421	0.0192409	3	BP
negative regulation of leukocyte cell-cell adhesion	113.813	0.0171429	2	BP
negative regulation of monocyte chemotactic protein-1 production	113.813	0.0171429	2	BP
negative regulation of sequestering of triglyceride	113.813	0.0171429	2	BP
learning or memory	15.0635	0.0164065	3	BP
negative regulation of protein kinase activity	15.0635	0.0164065	3	BP
carbohydrate metabolic process	7.5456	0.0152909	4	BP
glucose metabolic process	15.7587	0.0150628	3	BP
cell surface receptor signaling pathway	5.18904	0.014782	5	BP
negative regulation of muscle cell apoptotic process	136.575	0.0143059	2	BP
positive regulation of protein complex disassembly	136.575	0.0143059	2	BP
peptidyl-cysteine S-nitrosylation	136.575	0.0143059	2	BP
positive regulation of cell differentiation	17.3613	0.0125274	3	BP
negative regulation of neuron death	17.3613	0.0125274	3	BP
response to mechanical stimulus	17.3613	0.0125274	3	BP
peptidyl-tyrosine phosphorylation	17.6606	0.0121249	3	BP
cell fate commitment	17.6606	0.0121249	3	BP
regulation of macroautophagy	17.9705	0.0117283	3	BP
hormone catabolic process	170.719	0.0114609	2	BP
morphogenesis of an epithelial fold	170.719	0.0114609	2	BP
mammary gland branching involved in pregnancy	170.719	0.0114609	2	BP
insulin receptor recycling	170.719	0.0114609	2	BP
positive regulation of fibroblast proliferation	18.2914	0.0113375	3	BP
positive regulation of protein localization to plasma membrane	18.2914	0.0113375	3	BP
negative regulation of I-kappaB kinase/NF-kappaB signaling	18.2914	0.0113375	3	BP
retinol metabolic process	18.6239	0.0109527	3	BP
intracellular signal transduction	4.43427	0.0104365	6	BP
cellular response to heat	19.6984	0.0098339	3	BP
innate immune response	3.76389	0.00959305	7	BP
negative regulation of inflammatory response	9.16614	0.00906447	4	BP
aging	9.29085	0.00873706	4	BP
positive regulation of cyclase activity	227.626	0.00860783	2	BP
response to UV-A	227.626	0.00860783	2	BP
substance P catabolic process	227.626	0.00860783	2	BP
positive regulation of JAK-STAT cascade	21.794	0.0080908	3	BP
negative regulation of protein catabolic process	22.2677	0.00776075	3	BP
cellular response to tumor necrosis factor	9.75539	0.00764676	4	BP
embryo implantation	22.7626	0.00743697	3	BP
osteoclast differentiation	22.7626	0.00743697	3	BP
response to hydrogen peroxide	22.7626	0.00743697	3	BP
transmembrane receptor protein tyrosine kinase signaling pathway	9.96901	0.0072057	4	BP
negative regulation of transcription, DNA-templated	4.03728	0.00690918	7	BP
positive regulation of protein import into nucleus	23.8213	0.00680838	3	BP
cellular response to hypoxia	10.1922	0.00678019	4	BP
lipopolysaccharide-mediated signaling pathway	24.3885	0.00650364	3	BP
regulation of lipid metabolic process	24.9833	0.00620534	3	BP
collagen catabolic process	24.9833	0.00620534	3	BP
osteoblast differentiation	10.67	0.00597524	4	BP
regulation of apoptotic process	6.93981	0.00546943	5	BP
placenta development	26.9557	0.00534936	3	BP
transcription from RNA polymerase II promoter	7.08379	0.00508904	5	BP
positive regulation of glucose import	27.6842	0.00507715	3	BP
negative regulation of extrinsic apoptotic signaling pathway	27.6842	0.00507715	3	BP
establishment of cell polarity	27.6842	0.00507715	3	BP
positive regulation of inflammatory response	11.9803	0.00432971	4	BP
positive regulation of DNA binding	31.0399	0.00405486	3	BP
fatty acid transport	32.0099	0.00381613	3	BP
regulation of ERK1 and ERK2 cascade	33.0424	0.00358421	3	BP
insulin-like growth factor receptor signaling pathway	33.0424	0.00358421	3	BP
viral entry into host cell	13.2598	0.00325598	4	BP
cellular response to dexamethasone stimulus	35.3212	0.00314099	3	BP
positive regulation of SMAD protein import into nucleus	36.5827	0.00292976	3	BP
cellular response to virus	14.3764	0.00258997	4	BP
decidualization	39.3968	0.00252828	3	BP
positive regulation of peptidyl-serine phosphorylation	14.6855	0.002438	4	BP
positive regulation of cell growth	14.8452	0.00236414	4	BP
peptidyl-serine phosphorylation	9.27822	0.00193576	5	BP
apoptotic process	4.40566	0.00192724	8	BP
peptidyl-tyrosine autophosphorylation	46.5598	0.00181032	3	BP
cellular response to estrogen stimulus	46.5598	0.00181032	3	BP
regulation of blood pressure	16.4549	0.00176159	4	BP
protein phosphorylation	5.37094	0.00170673	7	BP
positive regulation of protein export from nucleus	48.7769	0.00164879	3	BP
positive regulation of MAPK cascade	9.92554	0.00151268	5	BP
response to vitamin A	51.2158	0.00149452	3	BP
protein catabolic process	18.2101	0.00131581	4	BP
peptidyl-threonine phosphorylation	18.9688	0.00116927	4	BP
positive regulation of kinase activity	18.9688	0.00116927	4	BP
striated muscle cell differentiation	64.0197	0.000951	3	BP
macrophage chemotaxis	64.0197	0.000951	3	BP
regulation of circadian rhythm	21.0116	0.000869	4	BP
multicellular organism development	11.8555	0.000783	5	BP
positive regulation of insulin secretion	23.1484	0.000654	4	BP
beta-amyloid metabolic process	78.7935	0.000622	3	BP
response to lipid	78.7935	0.000622	3	BP
beta-amyloid clearance	78.7935	0.000622	3	BP
positive regulation of fat cell differentiation	23.9606	0.000591	4	BP
cellular senescence	23.9606	0.000591	4	BP
negative regulation of transcription from RNA polymerase II promoter	3.70032	0.000568	11	BP
positive regulation of vascular smooth muscle cell proliferation	24.8319	0.000532	4	BP
positive regulation of pri-miRNA transcription from RNA polymerase II promoter	25.769	0.000477	4	BP
negative regulation of cholesterol storage	93.1196	0.00044	3	BP
cellular response to UV-A	93.1196	0.00044	3	BP
glucose homeostasis	13.8796	0.000433	5	BP
positive chemotaxis	27.3151	0.000402	4	BP
glutathione metabolic process	27.8725	0.000379	4	BP
positive regulation of sequence-specific DNA binding transcription factor activity	14.4677	0.00037	5	BP
male gonad development	15.2428	0.000303	5	BP
hormone-mediated signaling pathway	30.3501	0.000294	4	BP
inflammatory response	6.26493	0.000243	8	BP
response to nicotine	33.3111	0.000223	4	BP
cell differentiation	4.7095	0.000207	10	BP
cellular response to estradiol stimulus	34.1439	0.000207	4	BP
positive regulation of phosphorylation	35.0193	0.000192	4	BP
positive regulation of fatty acid oxidation	146.331	0.000169	3	BP
negative regulation of smooth muscle cell proliferation	41.3865	0.000116	4	BP
response to antibiotic	42.6798	0.000105	4	BP
positive regulation of fatty acid metabolic process	204.863	8.09e-05	3	BP
signal transduction	3.64896	6.79e-05	14	BP
negative regulation of protein binding	22.7626	6.42e-05	5	BP
negative regulation of pri-miRNA transcription from RNA polymerase II promoter	50.5835	6.28e-05	4	BP
insulin receptor signaling pathway	24.3885	4.89e-05	5	BP
positive regulation of protein phosphorylation	10.5755	4.59e-05	7	BP
heart development	10.8148	4.05e-05	7	BP
positive regulation of transcription, DNA-templated	5.14497	3.87e-05	11	BP
negative regulation of gene expression	8.56272	3.47e-05	8	BP
positive regulation of smooth muscle cell proliferation	28.9355	2.49e-05	5	BP
positive regulation of cell proliferation	6.26493	2.33e-05	10	BP
cellular response to reactive oxygen species	32.2112	1.62e-05	5	BP
response to xenobiotic stimulus	9.86104	1.4e-05	8	BP
protein autophosphorylation	13.1323	1.36e-05	7	BP
positive regulation of cell migration	10.2304	1.1e-05	8	BP
positive regulation of nitric oxide biosynthetic process	36.3233	1e-05	5	BP
negative regulation of MAP kinase activity	37.1129	9.17e-06	5	BP
positive regulation of transcription from RNA polymerase II promoter	4.15713	7.26e-06	15	BP
proteolysis	7.45499	5.81e-06	10	BP
positive regulation of apoptotic process	9.11854	5.12e-06	9	BP
response to lipopolysaccharide	16.0407	4.31e-06	7	BP
cellular response to cadmium ion	47.422	3.38e-06	5	BP
positive regulation of gene expression	7.23666	1.97e-06	11	BP
response to estrogen	32.518	1.02e-06	6	BP
positive regulation of protein kinase B signaling	14.7649	9.8e-07	8	BP
response to hypoxia	15.4323	7.28e-07	8	BP
positive regulation of phosphatidylinositol 3-kinase signaling	30.2541	1.02e-07	7	BP
cellular response to lipopolysaccharide	15.5199	9.32e-08	9	BP
intracellular receptor signaling pathway	60.2539	4.29e-08	6	BP
negative regulation of apoptotic process	8.18949	3.53e-08	13	BP
vesicle	5.87154	0.0899632	3	CC
myelin sheath	23.7471	0.0795949	2	CC
postsynapse	7.5255	0.0585765	3	CC
lysosome	4.52326	0.0562309	4	CC
endocytic vesicle lumen	35.6207	0.0537806	2	CC
platelet alpha granule membrane	41.9067	0.0458985	2	CC
membrane	1.63973	0.038324	17	CC
melanosome	10.375	0.0328886	3	CC
lysosomal lumen	10.9043	0.0300187	3	CC
glutamatergic synapse	4.18083	0.0298775	5	CC
neuronal cell body	4.65022	0.0212478	5	CC
axon	4.78773	0.0193242	5	CC
mitochondrion	2.42813	0.0183093	10	CC
perinuclear region of cytoplasm	3.30696	0.0173289	7	CC
basal plasma membrane	15.4873	0.0155876	3	CC
specific granule lumen	16.9622	0.0131138	3	CC
euchromatin	17.2358	0.0127198	3	CC
insulin receptor complex	178.103	0.010991	2	CC
chromatin	2.87779	0.010989	9	CC
external side of plasma membrane	4.41579	0.0106505	6	CC
nucleus	1.5751	0.00738459	27	CC
macromolecular complex	4.05934	0.00306833	8	CC
endosome lumen	46.4618	0.00182294	3	CC
caveola	18.9977	0.00116789	4	CC
membrane raft	8.5833	0.000614	6	CC
cell surface	4.87213	0.000423	9	CC
secretory granule lumen	15.3537	0.000296	5	CC
cytosol	1.89842	0.000127	30	CC
nucleoplasm	2.18425	9.22e-05	25	CC
plasma membrane	1.9579	6.95e-05	30	CC
receptor complex	11.082	3.56e-05	7	CC
cytoplasm	1.96664	2.54e-05	32	CC
ficolin-1-rich granule lumen	22.7972	5.15e-08	8	CC
extracellular space	4.11903	4.84e-09	23	CC
extracellular exosome	3.97552	1.31e-09	25	CC
extracellular region	4.02403	1.02e-09	25	CC
14-3-3 protein binding	19.2454	0.0973062	2	MF
glutathione transferase activity	23.3695	0.080838	2	MF
heme binding	6.33237	0.0790705	3	MF
insulin receptor binding	28.4498	0.0668893	2	MF
MAP kinase kinase activity	34.4392	0.0555808	2	MF
MAP kinase activity	40.8966	0.0470112	2	MF
insulin-like growth factor receptor binding	40.8966	0.0470112	2	MF
protein domain specific binding	5.15232	0.0408607	4	MF
insulin-like growth factor I binding	50.3342	0.0383652	2	MF
oligosaccharide binding	50.3342	0.0383652	2	MF
RNA polymerase II transcription factor activity, sequence-specific DNA binding	2.2897	0.0373619	9	MF
kinase activity	5.40781	0.0362098	4	MF
cysteine-type endopeptidase activity	9.91432	0.0357133	3	MF
protein serine/threonine kinase activity	4.05921	0.0327678	5	MF
estrogen response element binding	59.4859	0.0325584	2	MF
beta-catenin binding	10.6687	0.0312295	3	MF
RNA polymerase II core promoter proximal region sequence-specific DNA binding	2.40962	0.0287758	9	MF
ATPase binding	11.413	0.0275805	3	MF
calmodulin binding	6.23186	0.0252449	4	MF
arachidonic acid binding	93.4778	0.0208413	2	MF
protein kinase binding	3.75341	0.0201639	6	MF
metallopeptidase activity	13.8242	0.0192949	3	MF
serine-type endopeptidase activity	6.99834	0.0186706	4	MF
NFAT protein binding	109.057	0.0178903	2	MF
collagen binding	14.4341	0.0177892	3	MF
ATP binding	2.33543	0.0155368	11	MF
androgen binding	130.869	0.0149306	2	MF
insulin binding	130.869	0.0149306	2	MF
transcriptional activator activity, RNA polymerase II transcription regulatory region sequence-specific binding	4.06425	0.0147982	6	MF
ubiquitin protein ligase binding	5.19321	0.0147674	5	MF
exopeptidase activity	163.586	0.0119621	2	MF
insulin-activated receptor activity	218.115	0.00898481	2	MF
receptor binding	4.76465	0.00781571	6	MF
NADP binding	22.826	0.00739711	3	MF
protein homodimerization activity	3.4945	0.00690363	8	MF
aspartic-type endopeptidase activity	23.9394	0.00674302	3	MF
chemoattractant activity	24.5379	0.00642642	3	MF
transcription cofactor binding	26.5275	0.00551887	3	MF
metalloendopeptidase activity	11.6847	0.00464595	4	MF
steroid binding	32.7172	0.00365349	3	MF
steroid hormone receptor activity	42.6747	0.00215373	3	MF
endopeptidase activity	16.5657	0.00172855	4	MF
phosphatidylinositol 3-kinase binding	51.6588	0.00146695	3	MF
retinoid X receptor binding	54.5287	0.00131507	3	MF
protein binding	1.29246	0.000851	50	MF
insulin receptor substrate binding	75.5013	0.000677	3	MF
transmembrane receptor protein tyrosine kinase activity	24.235	0.000572	4	MF
transcription factor activity, sequence-specific DNA binding	4.76465	0.000489	9	MF
transcription coactivator binding	27.2644	0.000404	4	MF
protein tyrosine kinase activity	14.3497	0.000382	5	MF
protease binding	14.4767	0.000369	5	MF
fatty acid binding	35.37	0.000186	4	MF
protein kinase activity	7.6681	1.82e-05	9	MF
peptidase activity	18.6956	1.57e-05	6	MF
sequence-specific DNA binding	8.51027	8.55e-06	9	MF
protein serine/threonine/tyrosine kinase activity	7.35219	6.56e-06	10	MF
nitric-oxide synthase regulator activity	163.586	1.42e-06	4	MF
identical protein binding	3.7671	3.6e-07	20	MF
protein phosphatase binding	25.1671	3.07e-07	7	MF
enzyme binding	10.1187	1.8e-08	12	MF
zinc ion binding	6.99244	5.5e-11	19	MF
RNA polymerase II transcription factor activity, ligand-activated sequence-specific DNA binding	54.5287	3.71e-12	9	MF
