# Supplementary material for: Investigating the Mechanisms of Lycii fructus in Treating Nonalcoholic Fatty Liver Disease and Diabetes Comorbidity Through Network Pharmacology and Molecular Dynamics
Source: Food Sci Nutr. 2025 May 26;13(6):e70256. doi: 10.1002/fsn3.70256 (PMC12106045; doi:10.1002/fsn3.70256)
Supplement: Supplementary file 2 — Table S1. Target genes related active compounds of LF. Table S2. NAFLD‐related genes screened from DisGeNET, GeneCards, OMIM, TTD, DrugBank, and UniProt databases. Table S3. DM‐related genes screened from DisGeNET, GeneCards, OMIM, TTD, DrugBank, and UniProt databases. Table S4. The putative targets of LF against NAFLD and DM comorbidity. Table S5. Protein–protein interaction (PPI) network of overlapping target proteins of LF, NAFLD, and DM comorbidity. Table S6. The GO (MF, BP, and CC) enrichment analysis. Table S7. The enriched KEGG pathways analysis. Table S8. SNPs information for the 6 feature genes. Table S9. Results of MR analysis of feature genes and DM. Table S10. Results of MR analysis of feature genes and NAFLD. [file FSN3-13-e70256-s001.zip › Supporting Tables/Table S7.xlsx]

## Sheet: Sheet1
Table S7. The enriched KEGG pathways analysis.
Term	Count	%	PValue	Genes	List Total	Pop Hits	Fold Enrichment	Bonferroni	Benjamini	FDR
Wnt signaling pathway	4	6.89655	0.0841223	GSK3B, MAPK8, PRKACA, PPARD	52	174	3.79576	1	0.185069	0.136198
Influenza A	4	6.89655	0.0807962	CCL5, CASP3, AKT1, JAK2	52	171	3.86235	1	0.179461	0.132071
Metabolism of xenobiotics by cytochrome P450	3	5.17241	0.0780956	GSTM1, ADH1C, GSTP1	52	78	6.35059	1	0.175146	0.128896
Leishmaniasis	3	5.17241	0.0763748	NOS2, JAK2, MAPK14	52	77	6.43307	1	0.172967	0.127291
Pancreatic cancer	3	5.17241	0.0746666	MAPK8, AKT1, EGFR	52	76	6.51771	1	0.170772	0.125676
Thyroid hormone synthesis	3	5.17241	0.0729711	TTR, GSR, PRKACA	52	75	6.60462	1	0.168563	0.124051
Non-small cell lung cancer	3	5.17241	0.0679629	AKT1, MET, EGFR	52	72	6.87981	1	0.15858	0.116704
Drug metabolism - cytochrome P450	3	5.17241	0.0679629	GSTM1, ADH1C, GSTP1	52	72	6.87981	1	0.15858	0.116704
mTOR signaling pathway	4	6.89655	0.0650815	GSK3B, INSR, AKT1, IGF1R	52	156	4.23373	1	0.154988	0.11406
Central carbon metabolism in cancer	3	5.17241	0.0646914	AKT1, MET, EGFR	52	70	7.07637	1	0.154988	0.11406
Fc epsilon RI signaling pathway	3	5.17241	0.0614759	MAPK8, AKT1, MAPK14	52	68	7.2845	1	0.149484	0.11001
Salmonella infection	5	8.62069	0.059722	HSP90AA1, MAPK8, CASP3, AKT1, MAPK14	52	249	3.31557	0.999999	0.146764	0.108008
Gastric cancer	4	6.89655	0.0582923	GSK3B, AKT1, MET, EGFR	52	149	4.43263	0.999999	0.144791	0.106556
Phospholipase D signaling pathway	4	6.89655	0.0573517	INSR, AKT1, F2, EGFR	52	148	4.46258	0.999999	0.144003	0.105976
Measles	4	6.89655	0.048357	GSK3B, MAPK8, CASP3, AKT1	52	138	4.78595	0.999989	0.122752	0.0903373
Yersinia infection	4	6.89655	0.0474993	GSK3B, MAPK8, AKT1, MAPK14	52	137	4.82089	0.999987	0.121915	0.0897209
Endometrial cancer	3	5.17241	0.0462994	GSK3B, AKT1, EGFR	52	58	8.54045	0.999982	0.12017	0.088437
Osteoclast differentiation	4	6.89655	0.045807	MAPK8, AKT1, PPARG, MAPK14	52	135	4.89231	0.99998	0.12017	0.088437
Human papillomavirus infection	6	10.3448	0.0456522	GSK3B, CASP3, MDM2, AKT1, PRKACA, EGFR	52	331	2.99303	0.999979	0.12017	0.088437
Glutathione metabolism	3	5.17241	0.0448698	GSTM1, GSTP1, GSR	52	57	8.69028	0.999975	0.12017	0.088437
Oocyte meiosis	4	6.89655	0.0425154	AR, MAPK14, PRKACA, IGF1R	52	131	5.04169	0.999956	0.115542	0.0850308
Endocrine and other factor-regulated calcium reabsorption	3	5.17241	0.0393236	VDR, PRKACA, ESR1	52	53	9.34615	0.999906	0.10814	0.0795834
Platelet activation	4	6.89655	0.037057	AKT1, F2, MAPK14, PRKACA	52	124	5.3263	0.999837	0.103135	0.0759
Ovarian steroidogenesis	3	5.17241	0.0366572	INSR, PRKACA, IGF1R	52	51	9.71267	0.999821	0.103135	0.0759
MicroRNAs in cancer	6	10.3448	0.0360017	CASP3, MDM2, HMOX1, MET, MMP9, EGFR	52	310	3.19578	0.99979	0.102672	0.0755592
Arginine and proline metabolism	3	5.17241	0.0353516	ALDH2, NOS2, ARG1	52	50	9.90692	0.999755	0.102078	0.0751222
T cell receptor signaling pathway	4	6.89655	0.0348367	GSK3B, MAPK8, AKT1, MAPK14	52	121	5.45836	0.999723	0.101864	0.074965
Sphingolipid signaling pathway	4	6.89655	0.0348367	MAPK8, AKT1, MAPK14, CTSD	52	121	5.45836	0.999723	0.101864	0.074965
Neurotrophin signaling pathway	4	6.89655	0.0333964	GSK3B, MAPK8, AKT1, MAPK14	52	119	5.5501	0.999609	0.100189	0.0737322
Pyruvate metabolism	3	5.17241	0.0315482	ALDH2, ADH1C, GLO1	52	47	10.5393	0.999392	0.0958898	0.0705683
Epstein-Barr virus infection	5	8.62069	0.0314493	MAPK8, CASP3, MDM2, AKT1, MAPK14	52	202	4.08701	0.999377	0.0958898	0.0705683
Transcriptional misregulation in cancer	5	8.62069	0.0272031	MDM2, PPARG, MET, MMP9, IGF1R	52	193	4.2776	0.99829	0.0849178	0.0624936
Chemokine signaling pathway	5	8.62069	0.0267541	GSK3B, CCL5, AKT1, JAK2, PRKACA	52	192	4.29988	0.998097	0.0846602	0.062304
Th17 cell differentiation	4	6.89655	0.0260505	HSP90AA1, MAPK8, JAK2, MAPK14	52	108	6.11538	0.997751	0.0835785	0.061508
Toll-like receptor signaling pathway	4	6.89655	0.0260505	MAPK8, CCL5, AKT1, MAPK14	52	108	6.11538	0.997751	0.0835785	0.061508
Alzheimer disease	7	12.069	0.0253449	GSK3B, MAPK8, MME, NOS2, CASP3, INSR, AKT1	52	384	3.00992	0.997342	0.0835785	0.061508
NOD-like receptor signaling pathway	5	8.62069	0.0241547	HSP90AA1, MAPK8, CCL5, MAPK14, CTSB	52	186	4.43859	0.996476	0.0808658	0.0595116
C-type lectin receptor signaling pathway	4	6.89655	0.0236221	MAPK8, MDM2, AKT1, MAPK14	52	104	6.35059	0.996003	0.0802457	0.0590553
Amoebiasis	4	6.89655	0.0224567	NOS2, ARG1, CASP3, PRKACA	52	102	6.47511	0.994735	0.0774252	0.0569796
Prion disease	6	10.3448	0.0220352	GSK3B, MAPK8, CCL5, CASP3, MAPK14, PRKACA	52	272	3.64225	0.994183	0.0771231	0.0567573
Bile secretion	4	6.89655	0.015671	CA2, NR1H4, HMGCR, PRKACA	52	89	7.42092	0.973974	0.0556924	0.0409857
PD-L1 expression and PD-1 checkpoint pathway in cancer	4	6.89655	0.015671	AKT1, JAK2, MAPK14, EGFR	52	89	7.42092	0.973974	0.0556924	0.0409857
Hepatitis C	5	8.62069	0.0141087	GSK3B, CASP3, AKT1, PPARA, EGFR	52	158	5.22517	0.962459	0.0517318	0.0380711
ErbB signaling pathway	4	6.89655	0.0138567	GSK3B, MAPK8, AKT1, EGFR	52	85	7.77014	0.960176	0.0516273	0.0379941
Coronavirus disease - COVID-19	6	10.3448	0.0117959	SELP, MAPK8, ACE, F2, MAPK14, EGFR	52	232	4.27023	0.935497	0.0446696	0.0328738
Breast cancer	5	8.62069	0.0110541	GSK3B, AKT1, ESR1, EGFR, IGF1R	52	147	5.61617	0.923289	0.0425582	0.0313199
Pertussis	4	6.89655	0.0102367	MAPK8, NOS2, CASP3, MAPK14	52	76	8.69028	0.90716	0.0400794	0.0294957
Signaling pathways regulating pluripotency of stem cells	5	8.62069	0.0100603	GSK3B, AKT1, JAK2, MAPK14, IGF1R	52	143	5.77327	0.903256	0.0400676	0.029487
Glioma	4	6.89655	0.00987347	MDM2, AKT1, EGFR, IGF1R	52	75	8.80615	0.898946	0.0400135	0.0294472
Apoptosis	5	8.62069	0.00846502	MAPK8, CASP3, AKT1, CTSD, CTSB	52	136	6.07042	0.859668	0.0349182	0.0256974
Renin-angiotensin system	3	5.17241	0.00808153	ACE, MME, REN	52	23	21.5368	0.846556	0.0339424	0.0249793
Rap1 signaling pathway	6	10.3448	0.0078657	INSR, AKT1, MAPK14, MET, EGFR, IGF1R	52	210	4.71758	0.838647	0.0336477	0.0247624
Adipocytokine signaling pathway	4	6.89655	0.00785395	MAPK8, AKT1, JAK2, PPARA	52	69	9.57191	0.838205	0.0336477	0.0247624
Renin secretion	4	6.89655	0.00785395	ACE, REN, PRKACA, CTSB	52	69	9.57191	0.838205	0.0336477	0.0247624
Dopaminergic synapse	5	8.62069	0.00763314	GSK3B, MAPK8, AKT1, MAPK14, PRKACA	52	132	6.25437	0.82967	0.0336477	0.0247624
Focal adhesion	6	10.3448	0.00683726	GSK3B, MAPK8, AKT1, MET, EGFR, IGF1R	52	203	4.88026	0.795017	0.0315881	0.0232467
Kaposi sarcoma-associated herpesvirus infection	6	10.3448	0.00565912	GSK3B, MAPK8, CASP3, AKT1, JAK2, MAPK14	52	194	5.10666	0.730442	0.0266787	0.0196337
Thyroid hormone signaling pathway	5	8.62069	0.00562906	GSK3B, MDM2, AKT1, PRKACA, ESR1	52	121	6.82295	0.728552	0.0266787	0.0196337
AMPK signaling pathway	5	8.62069	0.00562906	INSR, AKT1, PPARG, HMGCR, IGF1R	52	121	6.82295	0.728552	0.0266787	0.0196337
Longevity regulating pathway - multiple species	4	6.89655	0.00557715	INSR, AKT1, PRKACA, IGF1R	52	61	10.8272	0.725259	0.0266787	0.0196337
Regulation of lipolysis in adipocytes	4	6.89655	0.00484156	FABP4, INSR, AKT1, PRKACA	52	58	11.3873	0.674085	0.0248534	0.0182904
Shigellosis	7	12.069	0.00324814	GSK3B, MAPK8, CCL5, MDM2, AKT1, MAPK14, EGFR	52	247	4.67938	0.528361	0.0170527	0.0125496
Autophagy - animal	6	10.3448	0.00283869	MAPK8, AKT1, PRKACA, CTSD, CTSB, IGF1R	52	165	6.0042	0.481425	0.0152497	0.0112227
Hepatitis B	6	10.3448	0.00262163	MAPK8, CASP3, AKT1, JAK2, MAPK14, MMP9	52	162	6.11538	0.454685	0.014419	0.0106114
Ras signaling pathway	7	12.069	0.00258921	MAPK8, INSR, AKT1, PRKACA, MET, EGFR, IGF1R	52	236	4.89749	0.450576	0.014419	0.0106114
GnRH signaling pathway	5	8.62069	0.00218496	MAPK8, MMP2, MAPK14, PRKACA, EGFR	52	93	8.87717	0.396663	0.0126182	0.00928609
Adherens junction	5	8.62069	0.00218496	PTPN1, INSR, MET, EGFR, IGF1R	52	93	8.87717	0.396663	0.0126182	0.00928609
Longevity regulating pathway	5	8.62069	0.00185927	INSR, AKT1, PPARG, PRKACA, IGF1R	52	89	9.27615	0.349421	0.0113024	0.0083178
Bladder cancer	4	6.89655	0.00179537	MMP2, MDM2, MMP9, EGFR	52	41	16.1088	0.339728	0.0112089	0.008249
Colorectal cancer	5	8.62069	0.00163833	GSK3B, MAPK8, CASP3, AKT1, EGFR	52	86	9.59973	0.315294	0.0105126	0.00773658
Insulin signaling pathway	6	10.3448	0.00125294	GSK3B, PTPN1, MAPK8, INSR, AKT1, PRKACA	52	137	7.23133	0.251445	0.00826942	0.00608572
PI3K-Akt signaling pathway	9	15.5172	0.00113741	GSK3B, HSP90AA1, INSR, MDM2, AKT1, JAK2, MET, EGFR, IGF1R	52	359	4.13938	0.231175	0.00772772	0.00568707
PPAR signaling pathway	5	8.62069	0.000984	FABP4, FABP6, PPARG, PPARA, PPARD	52	75	11.0077	0.203371	0.00688648	0.00506797
Platinum drug resistance	5	8.62069	0.000889	GSTM1, CASP3, GSTP1, MDM2, AKT1	52	73	11.3093	0.185662	0.00641525	0.00472118
Melanoma	5	8.62069	0.000844	MDM2, AKT1, MET, EGFR, IGF1R	52	72	11.4663	0.177141	0.0062867	0.00462657
Growth hormone synthesis, secretion and action	6	10.3448	0.000689	GSK3B, MAPK8, AKT1, JAK2, MAPK14, PRKACA	52	120	8.25577	0.147284	0.00530913	0.00390715
TNF signaling pathway	6	10.3448	0.000546	MAPK8, CCL5, CASP3, AKT1, MAPK14, MMP9	52	114	8.69028	0.118429	0.00434537	0.00319789
Toxoplasmosis	6	10.3448	0.000483	MAPK8, NOS2, CASP3, AKT1, JAK2, MAPK14	52	111	8.92516	0.105531	0.00398208	0.00293053
HIF-1 signaling pathway	6	10.3448	0.000444	NOS2, INSR, HMOX1, AKT1, EGFR, IGF1R	52	109	9.08892	0.0974844	0.00379802	0.00279508
Insulin resistance	6	10.3448	0.000425	GSK3B, PTPN1, MAPK8, INSR, AKT1, PPARA	52	108	9.17308	0.0936238	0.00377999	0.00278181
MAPK signaling pathway	9	15.5172	0.000356	MAPK8, CASP3, INSR, AKT1, MAPK14, PRKACA, MET, EGFR, IGF1R	52	301	4.937	0.0788771	0.00328589	0.00241819
Human cytomegalovirus infection	8	13.7931	0.000335	GSK3B, CCL5, CASP3, MDM2, AKT1, MAPK14, PRKACA, EGFR	52	225	5.87077	0.0745437	0.00322731	0.00237508
Chagas disease	6	10.3448	0.000327	MAPK8, ACE, NOS2, CCL5, AKT1, MAPK14	52	102	9.71267	0.0726654	0.00322731	0.00237508
Progesterone-mediated oocyte maturation	6	10.3448	0.000327	HSP90AA1, MAPK8, AKT1, MAPK14, PRKACA, IGF1R	52	102	9.71267	0.0726654	0.00322731	0.00237508
Chemical carcinogenesis - reactive oxygen species	8	13.7931	0.000318	PTPN1, MAPK8, GSTM1, HMOX1, AKT1, MAPK14, MET, EGFR	52	223	5.92342	0.0707453	0.00322731	0.00237508
AGE-RAGE signaling pathway in diabetic complications	6	10.3448	0.000298	MAPK8, CASP3, MMP2, AKT1, JAK2, MAPK14	52	100	9.90692	0.0664879	0.00322731	0.00237508
FoxO signaling pathway	7	12.069	0.000115	MAPK8, INSR, MDM2, AKT1, MAPK14, EGFR, IGF1R	52	131	8.82296	0.0262979	0.00140254	0.00103217
EGFR tyrosine kinase inhibitor resistance	6	10.3448	9.79e-05	GSK3B, AKT1, JAK2, MET, EGFR, IGF1R	52	79	12.5404	0.0223638	0.00125648	0.000925
Tuberculosis	8	13.7931	8.41e-05	MAPK8, NOS2, VDR, CASP3, AKT1, JAK2, MAPK14, CTSD	52	180	7.33846	0.0192505	0.00114338	0.000841
Prolactin signaling pathway	6	10.3448	5.47e-05	GSK3B, MAPK8, AKT1, JAK2, MAPK14, ESR1	52	70	14.1527	0.0125644	0.00079	0.000582
Epithelial cell signaling in Helicobacter pylori infection	6	10.3448	5.47e-05	MAPK8, CCL5, CASP3, MAPK14, MET, EGFR	52	70	14.1527	0.0125644	0.00079	0.000582
Hepatocellular carcinoma	8	13.7931	5.43e-05	GSK3B, GSTM1, GSTP1, HMOX1, AKT1, MET, EGFR, IGF1R	52	168	7.86264	0.0124742	0.00079	0.000582
Non-alcoholic fatty liver disease	8	13.7931	3.24e-05	GSK3B, MAPK8, CASP3, INSR, AKT1, PPARG, MAPK14, PPARA	52	155	8.52208	0.0074658	0.000576	0.000424
Alcoholic liver disease	8	13.7931	1.84e-05	GSK3B, MAPK8, ALDH2, ADH1C, CASP3, AKT1, MAPK14, PPARA	52	142	9.30228	0.00424046	0.000354	0.000261
Estrogen signaling pathway	8	13.7931	1.46e-05	HSP90AA1, MMP2, AKT1, PRKACA, ESR1, CTSD, MMP9, EGFR	52	137	9.64177	0.00335747	0.000306	0.000225
Relaxin signaling pathway	8	13.7931	9.81e-06	MAPK8, NOS2, MMP2, AKT1, MAPK14, PRKACA, MMP9, EGFR	52	129	10.2397	0.00226332	0.000227	0.000167
Fluid shear stress and atherosclerosis	9	15.5172	1.37e-06	HSP90AA1, MAPK8, GSTM1, GSTP1, MMP2, HMOX1, AKT1, MAPK14, MMP9	52	139	10.6909	0.000315	3.5e-05	2.58e-05
IL-17 signaling pathway	8	13.7931	1.18e-06	GSK3B, HSP90AA1, MAPK8, CASP3, LCN2, MAPK14, S100A9, MMP9	52	94	14.0524	0.000272	3.4e-05	2.5e-05
Lipid and atherosclerosis	11	18.9655	4.1e-07	SELP, GSK3B, HSP90AA1, MAPK8, CCL5, CASP3, AKT1, PPARG, JAK2, MAPK14, MMP9	52	215	8.44776	9.46e-05	1.35e-05	9.95e-06
Chemical carcinogenesis - receptor activation	11	18.9655	3.6e-07	AR, HSP90AA1, GSTM1, VDR, NR1I3, AKT1, JAK2, PPARA, PRKACA, ESR1, EGFR	52	212	8.56731	8.31e-05	1.35e-05	9.95e-06
Proteoglycans in cancer	11	18.9655	2.63e-07	CASP3, MMP2, MDM2, AKT1, MAPK14, PRKACA, ESR1, MET, MMP9, EGFR, IGF1R	52	205	8.85985	6.08e-05	1.22e-05	8.95e-06
Prostate cancer	9	15.5172	8.46e-08	GSK3B, AR, HSP90AA1, GSTP1, MDM2, AKT1, MMP9, EGFR, IGF1R	52	97	15.32	1.96e-05	4.89e-06	3.6e-06
Diabetic cardiomyopathy	12	20.6897	2.05e-08	GSK3B, MAPK8, ACE, MMP2, INSR, GSR, AKT1, REN, MAPK14, PPARA, CTSD, MMP9	52	203	9.76052	4.73e-06	1.58e-06	1.16e-06
Endocrine resistance	10	17.2414	4.64e-09	MAPK8, MMP2, MDM2, AKT1, MAPK14, PRKACA, ESR1, MMP9, EGFR, IGF1R	52	98	16.8485	1.07e-06	5.36e-07	3.94e-07
Pathways in cancer	23	39.6552	4.85e-14	GSK3B, HSP90AA1, GSTM1, NOS2, GSTP1, MMP2, F2, ESR1, MMP9, EGFR, IGF1R, AR, BMP2, MAPK8, CASP3, MDM2, AKT1, HMOX1, PPARG, JAK2, PRKACA, MET, PPARD	52	531	7.15189	1.12e-11	1.12e-11	8.24e-12
